# Supplementary material for: Genomic Diversity and Selection Signatures for Zaosheng Cattle
Source: Biology (Basel). 2025 May 28;14(6):623. doi: 10.3390/biology14060623 (PMC12189096; doi:10.3390/biology14060623)
Supplement: Supplementary file 1 [file biology-14-00623-s001.zip]

Archive with 3 entries (2 files):
- Supplementary materials/Supplementary Figure S1.pdf
- Supplementary materials/Supplementary materials(Table S1-S19).xls
- Supplementary materials/
