# Supplementary material for: Genomic Diversity and Selection Signatures for Zaosheng Cattle
Source: Biology (Basel). 2025 May 28;14(6):623. doi: 10.3390/biology14060623 (PMC12189096; doi:10.3390/biology14060623)
Supplement: Supplementary file 1 [file biology-14-00623-s001.zip › Supplementary materials/Supplementary materials(Table S1-S19).xls]

## Sheet: Sheet1
Table S1. Summary of sequencing data.
Sample ID	Breed	Total reads	Mapped reads	Mapping rate	Mean depth	Sex
ZS-ci31_FDSW202393827-1r	Zaosheng	176192682	175903971	0.9984	9.3859	Female
ZS-ci32_FDSW202393828-1r	Zaosheng	167902958	167537975	0.9978	8.9331	Female
ZS-ci33_FDSW202393829-1r	Zaosheng	168099981	167757305	0.998	8.949	Female
ZS-ci34_FDSW202393830-1r	Zaosheng	173546986	172826130	0.9958	9.2187	Female
ZS-ci35_FDSW202393831-1r	Zaosheng	159578714	159067813	0.9968	8.4621	Female
ZS-ci36_FDSW202393832-1r	Zaosheng	182901315	181632990	0.9931	9.6836	Female
ZS-ci37_FDSW202393833-1r	Zaosheng	182243145	181958345	0.9984	9.7135	Female
ZS-ci38_FDSW202393834-1r	Zaosheng	169853192	168651281	0.9929	8.9782	Female
ZS-ci40_FDSW202393836-1r	Zaosheng	169734965	169453973	0.9983	9.032	Female
ZS-xiong44470639_FDSW202393820-1r	Zaosheng	167846839	167538100	0.9982	8.9304	Male
ZS-xiong44472530_FDSW202393818-1r	Zaosheng	172529442	171726151	0.9953	9.1558	Male
ZS-xiong44472543_FDSW202393817-1r	Zaosheng	160480009	159806959	0.9958	8.5158	Male
ZS-xiong44472574_FDSW202393819-1r	Zaosheng	171209524	170833378	0.9978	9.1117	Male
ZS-xiong44472581_FDSW202393823-1r	Zaosheng	164694211	164463876	0.9986	8.7764	Male
ZS-xiong44472592_FDSW202393826-1r	Zaosheng	163453773	163119902	0.998	8.6969	Male
ZS-xiong44472600_FDSW202393824-1r	Zaosheng	174292168	173927021	0.9979	9.2798	Male
ZS-xiong44472636_FDSW202393822-1b	Zaosheng	185986478	185633817	0.9981	9.8878	Male
ZS-xiong44472689_FDSW202393821-1r	Zaosheng	164731300	164221856	0.9969	8.7542	Male
ZS-xiong44472751_FDSW202393825-1r	Zaosheng	175392480	174629821	0.9957	9.2981	Male

## Sheet: Sheet2
Table S2. List of additional cattle samples for analysis of genetic background in Zaosheng cattle.
Sample ID	Accession number	Breed	Group	Mapping rate	Mean depth	BioProject	Sample origin place
SRR2016567	SRR2016567	Qinchuan	Central Chinese cattle	0.9962	10.975	PRJNA283480	Weinan, Shaanxi, China
SRR2016570	SRR2016570	Qinchuan	Central Chinese cattle	0.9942	10.4474	PRJNA283480	Weinan, Shaanxi, China
SRR2016573	SRR2016573	Qinchuan	Central Chinese cattle	0.9952	11.3256	PRJNA283480	Weinan, Shaanxi, China
SRR2016574	SRR2016574	Qinchuan	Central Chinese cattle	0.9982	11.1637	PRJNA283480	Weinan, Shaanxi, China
SRR2016575	SRR2016575	Qinchuan	Central Chinese cattle	0.9938	8.464	PRJNA283480	Weinan, Shaanxi, China
SRR2016576	SRR2016576	Qinchuan	Central Chinese cattle	0.9955	10.9279	PRJNA283480	Weinan, Shaanxi, China
SRR2016577	SRR2016577	Qinchuan	Central Chinese cattle	0.9904	10.7216	PRJNA283480	Weinan, Shaanxi, China
SRR2016578	SRR2016578	Qinchuan	Central Chinese cattle	0.9939	10.9152	PRJNA283480	Weinan, Shaanxi, China
SRR2016579	SRR2016579	Qinchuan	Central Chinese cattle	0.9917	10.0919	PRJNA283480	Weinan, Shaanxi, China
SRR2016580	SRR2016580	Qinchuan	Central Chinese cattle	0.9866	10.721	PRJNA283480	Weinan, Shaanxi, China
SRR2016582	SRR2016582	Qinchuan	Central Chinese cattle	0.9909	11.3055	PRJNA283480	Weinan, Shaanxi, China
SRR2016583	SRR2016583	Qinchuan	Central Chinese cattle	0.9979	11.2105	PRJNA283480	Weinan, Shaanxi, China
SRR2016584	SRR2016584	Qinchuan	Central Chinese cattle	0.998	11.0919	PRJNA283480	Weinan, Shaanxi, China
SRR2016585	SRR2016585	Qinchuan	Central Chinese cattle	0.9956	11.2567	PRJNA283480	Weinan, Shaanxi, China
SRR2016586	SRR2016586	Qinchuan	Central Chinese cattle	0.9968	10.9881	PRJNA283480	Weinan, Shaanxi, China
SRR2016587	SRR2016587	Qinchuan	Central Chinese cattle	0.988	10.9074	PRJNA283480	Weinan, Shaanxi, China
SRR2016588	SRR2016588	Qinchuan	Central Chinese cattle	0.9983	10.5274	PRJNA283480	Weinan, Shaanxi, China
SRR2016589	SRR2016589	Qinchuan	Central Chinese cattle	0.9952	11.2978	PRJNA283480	Weinan, Shaanxi, China
SRR2016590	SRR2016590	Qinchuan	Central Chinese cattle	0.9962	11.0855	PRJNA283480	Weinan, Shaanxi, China
SRR2016591	SRR2016591	Qinchuan	Central Chinese cattle	0.9914	10.4454	PRJNA283480	Weinan, Shaanxi, China
YB1	SRR10112122	Yanbian	East Asian taurine	0.9978	10.8042	PRJNA565271	Yanbian, Jilin, China
YB2	SRR10112121	Yanbian	East Asian taurine	0.9973	10.5934	PRJNA565271	Yanbian, Jilin, China
YB3	SRR10112120	Yanbian	East Asian taurine	0.9979	10.8045	PRJNA565271	Yanbian, Jilin, China
YB4	SRR10112119	Yanbian	East Asian taurine	0.9979	10.8892	PRJNA565271	Yanbian, Jilin, China
YB5	SRR10112118	Yanbian	East Asian taurine	0.9982	10.9128	PRJNA565271	Yanbian, Jilin, China
YB6	SRR10112117	Yanbian	East Asian taurine	0.9971	10.7612	PRJNA565271	Yanbian, Jilin, China
SRR934395	SRR934395	Hanwoo	East Asian taurine	0.9972	9.6278	PRJNA210523	Chuncheon, Kangwon-do, Korea
SRR934397	SRR934397	Hanwoo	East Asian taurine	0.9977	8.3728	PRJNA210523	Chuncheon, Kangwon-do, Korea
SRR934398	SRR934398	Hanwoo	East Asian taurine	0.9963	10.1025	PRJNA210523	Chuncheon, Kangwon-do, Korea
SRR934400	SRR934400	Hanwoo	East Asian taurine	0.9979	12.0924	PRJNA210523	Chuncheon, Kangwon-do, Korea
SRR934401	SRR934401	Hanwoo	East Asian taurine	0.9979	13.3862	PRJNA210523	Chuncheon, Kangwon-do, Korea
SRR934415	SRR934415	Hanwoo	East Asian taurine	0.9985	12.992	PRJNA210519	Chuncheon, Kangwon-do, Korea
SRR934417	SRR934417	Hanwoo	East Asian taurine	0.9982	12.7709	PRJNA210519	Chuncheon, Kangwon-do, Korea
SRR934418	SRR934418	Hanwoo	East Asian taurine	0.9981	13.2806	PRJNA210519	Chuncheon, Kangwon-do, Korea
SRR934419	SRR934419	Hanwoo	East Asian taurine	0.9982	12.5668	PRJNA210519	Chuncheon, Kangwon-do, Korea
SRR934432	SRR934432	Hanwoo	East Asian taurine	0.9984	13.5425	PRJNA210519	Chuncheon, Kangwon-do, Korea
SRR934434	SRR934434	Hanwoo	East Asian taurine	0.9986	12.5103	PRJNA210519	Chuncheon, Kangwon-do, Korea
SRR934435	SRR934435	Hanwoo	East Asian taurine	0.998	11.4713	PRJNA210519	Chuncheon, Kangwon-do, Korea
SRR934436	SRR934436	Hanwoo	East Asian taurine	0.9986	11.3457	PRJNA210519	Chuncheon, Kangwon-do, Korea
SRR934437	SRR934437	Hanwoo	East Asian taurine	0.9983	11.8099	PRJNA210519	Chuncheon, Kangwon-do, Korea
Brahman05	SRR4002987-3008	Brahman	Indicine cattle	0.9953	13.1544	PRJNA324822	West Bengal, India
Brahman06	SRR4002969-2986	Brahman	Indicine cattle	0.9961	15.3031	PRJNA324822	West Bengal, India
Brahman07	SRR4002956-2968	Brahman	Indicine cattle	0.9963	13.2469	PRJNA324822	West Bengal, India
Brahman08	SRR4002953-55	Brahman	Indicine cattle	0.9973	14.1265	PRJNA324822	West Bengal, India
SRR2016754	SRR2016754	Gir	Indicine cattle	0.9951	9.7792	PRJNA277147	Amblash, Gujarat, India
SRR2016752	SRR2016752	Gir	Indicine cattle	0.9937	12.749	PRJNA277147	Amblash, Gujarat, India
SRR2016762	SRR2016762	Nelore	Indicine cattle	0.9864	10.0582	PRJNA277147	Nelore, Andhra, India
zebu_ypr115	SRR6423815,SRR6423816	zebu	Indicine cattle	0.9957	9.6118	PRJNA422979	Indian
Har03	SRR6936539	Hariana	Indicine cattle	0.9948	34.7311	PRJNA379859	Gurgaon, Haryana, India
Thar1	SRR6936538	Tharparkar	Indicine cattle	0.9923	16.5496	PRJNA379859	Tharparkar, Sindh, Pakistan
Sha3b	SRR6936540	Sahiwal	Indicine cattle	0.9955	20.9563	PRJNA379859	Sahiwal, Punjab, Pakistan
WN4	SRR6024573,SRR5507199	Wannan	Chinese indicine	0.9788	22.9631	PRJNA379859	Jixi, Anhui, China
WN8	SRR6024574,SRR5507198	Wannan	Chinese indicine	0.989	23.1603	PRJNA379859	Jixi, Anhui, China
WN9	SRR5507197	Wannan	Chinese indicine	0.9899	9.6483	PRJNA379859	Jixi, Anhui, China
WN10	SRR5507196	Wannan	Chinese indicine	0.991	10.1569	PRJNA379859	Jixi, Anhui, China
WN11	SRR5507195	Wannan	Chinese indicine	0.9934	11.7816	PRJNA379859	Jixi, Anhui, China
JXGF1	SRR5507286	Guangfeng	Chinese indicine	0.9975	9.464	PRJNA379859	Guangfeng, Shangrao, Jiangxi, China
JXGF2	SRR5507285	Guangfeng	Chinese indicine	0.9978	10.1448	PRJNA379859	Guangfeng, Shangrao, Jiangxi, China
JXGF3	SRR5507284	Guangfeng	Chinese indicine	0.9971	9.3126	PRJNA379859	Guangfeng, Shangrao, Jiangxi, China
JXGF4	SRR5507283	Guangfeng	Chinese indicine	0.9976	11.4533	PRJNA379859	Guangfeng, Shangrao, Jiangxi, China
JXJA1	SRR5507282	Ji'an	Chinese indicine	0.9976	10.9441	PRJNA379859	Ji’an, Jiangxi, China
JXJA2	SRR5507281	Ji'an	Chinese indicine	0.9966	9.7093	PRJNA379859	Ji’an, Jiangxi, China
JXJA3	SRR5507280	Ji'an	Chinese indicine	0.9975	10.5123	PRJNA379859	Ji’an, Jiangxi, China
JXJA4	SRR5507279	Ji'an	Chinese indicine	0.9976	11.3836	PRJNA379859	Ji’an, Jiangxi, China
SRR6024561	SRR6024561	Wenshan	Chinese indicine	0.9952	10.51	PRJNA379859	Guangnan,Wenshan,China
SRR6024576	SRR6024576	Wenshan	Chinese indicine	0.9955	9.3981	PRJNA379859	Guangnan,Wenshan,China
SRR6024575	SRR6024575	Wenshan	Chinese indicine	0.9951	10.6536	PRJNA379859	Guangnan,Wenshan,China
SRR6024570	SRR6024570	Wenshan	Chinese indicine	0.9955	11.6113	PRJNA379859	Guangnan,Wenshan,China
SRR6024569	SRR6024569	Wenshan	Chinese indicine	0.9851	11.0636	PRJNA379859	Guangnan,Wenshan,China
SRR6024562	SRR6024562	Wenshan	Chinese indicine	0.9932	10.9981	PRJNA379859	Guangnan,Wenshan,China
SRR6024577	SRR6024577	Wenshan	Chinese indicine	0.9956	11.5984	PRJNA379859	Guangnan,Wenshan,China
SRR1343160	SRR1343160	Hereford	European taurine	0.9918	10.4633	PRJNA176557	Hereford, UK
SRR1346382	SRR1346382	Hereford	European taurine	0.9516	10.7499	PRJNA176557	Hereford, UK
SRR1346383	SRR1346383	Hereford	European taurine	0.9897	10.7596	PRJNA176557	Hereford, UK
SRR1346385	SRR1346385	Hereford	European taurine	0.9904	11.3844	PRJNA176557	Hereford, UK
SRR1346387	SRR1346387	Hereford	European taurine	0.9911	11.8689	PRJNA176557	Hereford, UK
SRR1365124	SRR1365124	Hereford	European taurine	0.9913	14.9545	PRJNA176557	Hereford, UK
SRR1365126	SRR1365126	Hereford	European taurine	0.9932	15.7709	PRJNA176557	Hereford, UK
SRR1365128	SRR1365128	Hereford	European taurine	0.993	15.2037	PRJNA176557	Hereford, UK
SRR1365131	SRR1365131	Hereford	European taurine	0.992	15.3153	PRJNA176557	Hereford, UK
SRR1365137	SRR1365137	Hereford	European taurine	0.9895	12.0762	PRJNA176557	Hereford, UK
SRR1355237	SRR1355237	Angus	European taurine	0.9954	13.7841	PRJNA176557	Aberdeenshire, Scotland, UK
SRR1365129	SRR1365129	Angus	European taurine	0.9903	15.5042	PRJNA176557	Aberdeenshire, Scotland, UK
SRR1365144	SRR1365144	Angus	European taurine	0.993	16.2735	PRJNA176557	Aberdeenshire, Scotland, UK
SRR1425124	SRR1425124	Angus	European taurine	0.9942	16.442	PRJNA176557	Aberdeenshire, Scotland, UK
SRR1346376	SRR1346376	Angus	European taurine	0.9938	12.663	PRJNA176557	Aberdeenshire, Scotland, UK
SRR1348580	SRR1348580	Angus	European taurine	0.9919	11.7672	PRJNA176557	Aberdeenshire, Scotland, UK
SRR1348581	SRR1348581	Angus	European taurine	0.9917	11.1201	PRJNA176557	Aberdeenshire, Scotland, UK
SRR1425145	SRR1425145	Angus	European taurine	0.9931	13.1501	PRJNA176557	Aberdeenshire, Scotland, UK
SRR1425146	SRR1425146	Angus	European taurine	0.9643	11.6078	PRJNA176557	Aberdeenshire, Scotland, UK
SRR1343172	SRR1343172	Red Angus	European taurine	0.9986	12.5372	PRJNA176557	Aberdeenshire, Scotland, UK

## Sheet: Sheet3
Table S3. Functional annotation of the identified single-nucleotide polymorphisms (SNPs) using ANNOVAR.We regard Indian indicine and Chinese indicine cattle as two populations.
Sequence ontology class	Zhaosheng	Qinchuan	Hanwoo	angus	Hereford	Yanbian	Indian indicine	Chinese indicine
downstream	199853	208396	77283	52130	57003	61240	131032	221317
exonic	242610	243123	72846	51298	71077	66402	118689	314511
exonic;splicing	66	58	27	20	28	27	32	70
intergenic	18283541	19321586	6541933	4612639	5236330	5315454	12089445	20240885
intronic	11789776	12398064	4183884	2891734	3232324	3362744	7710471	13267403
ncRNA_exonic	3200	3210	1206	867	981	963	1958	3253
ncRNA_exonic; splicing	0	1	0	0	0	0	0	0
ncRNA_intronic	23862	26876	6781	5330	6533	5711	16140	26593
ncRNA_splicing	3	5	2	0	1	1	3	5
splicing	834	841	348	242	290	263	507	832
upstream	186084	185984	71082	49944	54373	57582	120546	203718
upstream;downstream	7038	6942	2663	1872	1994	2102	4337	7802
UTR3	227827	235472	83398	57072	61702	66089	144184	255207
UTR5	80281	78134	28578	20557	22248	23227	49182	87309
UTR5;UTR3	213	206	77	46	42	60	120	203
nonsynonymous	93688	93196	30551	21699	29518	25703	46177	95262
stopgain	991	973	336	252	284	290	559	920
stoploss	154	154	61	50	60	55	91	163
synonymous	142001	142967	39831	27762	39117	38615	68529	212690
unknown	5842	5891	2094	1555	2126	1766	3365	5546
total	31045188	32708898	11070108	7743751	8744926	8961865	20386646	34629108

## Sheet: Sheet4
Table S4. A summary of genes from θπ in zaosheng cattle.
Chrom	Starting position	Ending position	θπ	Gene
29	360001	410000	4.34125	LOC789688
5	69940001	69990000	4.18212	TRNAY-GUA
9	39380001	39430000	4.17838	AMD1
10	10020001	10070000	4.12862	DMGDH
23	26160001	26210000	4.12778	LOC101903211
9	39320001	39370000	4.11682	GTF3C6
18	63120001	63170000	4.10469	LOC112441494
28	180001	230000	4.09474	LOC112444722
19	43260001	43310000	4.09199	LOC112442854
19	43260001	43310000	4.09199	LOC112442843
19	43260001	43310000	4.09199	LOC112442855
28	300001	350000	4.05134	OR5AS1
10	93780001	93830000	4.03712	LOC112448582
14	20001	70000	4.01932	LOC112449638
24	61880001	61930000	4.01597	LOC511106
24	61880001	61930000	4.01597	LOC519132
24	61880001	61930000	4.01597	LOC112444162
24	61880001	61930000	4.01597	LOC100337223
23	1	50000	4.01342	LOC112443721
23	1	50000	4.01342	LOC101906171
23	1	50000	4.01342	LOC112443722
9	104480001	104530000	3.99338	LOC112448149
7	9980001	10030000	3.99094	LOC112447331
7	9980001	10030000	3.99094	LOC100295806
24	62300001	62350000	3.97996	LOC101906312
28	16520001	16570000	3.9748	CDK1
9	39440001	39490000	3.95575	CDK19
7	10060001	10110000	3.9457	LOC785898
7	10060001	10110000	3.9457	LOC100295735
12	70780001	70830000	3.93921	LOC100336232
12	70780001	70830000	3.93921	LOC523431
7	80001	130000	3.93282	LOC112447312
7	80001	130000	3.93282	LOC101907627
6	1	50000	3.92495	LOC788476
26	50340001	50390000	3.91478	LOC112444506
17	70740001	70790000	3.89269	LOC100852304
17	70740001	70790000	3.89269	LOC112442063
10	59980001	60030000	3.88705	SLC27A2
22	10740001	10790000	3.87005	GOLGA4
14	13700001	13750000	3.83411	LOC101907803
1	158180001	158230000	3.83403	TXLNA
8	76000001	76050000	3.8326	LOC104969408
8	76000001	76050000	3.8326	LOC508933
14	82320001	82370000	3.82692	SLC2A5
1	146700001	146750000	3.79843	LOC101902902
7	42900001	42950000	3.79518	LOC787611
7	42900001	42950000	3.79518	LOC112447520
7	42900001	42950000	3.79518	LOC788709
7	42900001	42950000	3.79518	LOC522560
12	72480001	72530000	3.79224	LOC104970698
17	70860001	70910000	3.78776	IGLL1
17	70860001	70910000	3.78776	LOC112441477
17	70860001	70910000	3.78776	LOC101906281
3	9040001	9090000	3.78384	LOC112445929
3	9040001	9090000	3.78384	CD84
8	75960001	76010000	3.77316	SIGMAR1
8	75960001	76010000	3.77316	ARID3C
21	19680001	19730000	3.74075	LOC512440
21	19680001	19730000	3.74075	LOC107131588
21	19680001	19730000	3.74075	LOC522763
12	72360001	72410000	3.73858	LOC112449072
1	157980001	158030000	3.73488	GPX6
29	5480001	5530000	3.7322	LOC100337032
13	64920001	64970000	3.72447	PHF20
10	59060001	59110000	3.72186	CYP19A1
12	72700001	72750000	3.71913	LOC100337390
12	72340001	72390000	3.71822	LOC112449075
8	75980001	76030000	3.71797	CCL27
8	75980001	76030000	3.71797	IL11RA
8	75980001	76030000	3.71797	GALT
22	10860001	10910000	3.71778	ITGA9
22	10860001	10910000	3.71778	C22H3orf35
12	71100001	71150000	3.71763	LOC522174
13	43300001	43350000	3.71227	LOC112449296
13	43300001	43350000	3.71227	LOC112449294
13	43300001	43350000	3.71227	LOC782061
7	17340001	17390000	3.71155	LOC100337044
7	17340001	17390000	3.71155	LOC112447355
3	119380001	119430000	3.71144	CSF2RA
7	10120001	10170000	3.69841	LOC512488
7	10120001	10170000	3.69841	LOC786840
5	69840001	69890000	3.69253	RFX4
14	1560001	1610000	3.68564	LOC112449566
14	1560001	1610000	3.68564	LOC112441461
1	8940001	8990000	3.68111	LOC526789
8	7280001	7330000	3.6764	ADAM21
6	80001	130000	3.67552	APELA
3	9300001	9350000	3.67534	NCSTN
16	460001	510000	3.67219	OR5L1
8	75940001	75990000	3.6715	DCTN3
8	75940001	75990000	3.6715	RPP25L
29	27420001	27470000	3.66854	LOC787694
10	59040001	59090000	3.66683	LOC112448484
18	60200001	60250000	3.66665	LOC101905616
18	60200001	60250000	3.66665	LOC112442368
17	62780001	62830000	3.66277	RNF10
17	62780001	62830000	3.66277	LOC112442051
3	17380001	17430000	3.65982	LOC112445861
12	71500001	71550000	3.65542	LOC107131218
1	146680001	146730000	3.65489	LOC101902630
12	86920001	86970000	3.654	RASA3
6	112220001	112270000	3.64939	LOC112447131
6	113020001	113070000	3.64708	LOC532207
6	113020001	113070000	3.64708	LOC107132586
10	58860001	58910000	3.64582	LOC112448481
17	62200001	62250000	3.64381	LOC112442048
3	9320001	9370000	3.64175	COPA
21	58940001	58990000	3.64131	SERPINA6
19	63440001	63490000	3.6378	LOC112442745
2	73340001	73390000	3.63466	NIFK
10	18720001	18770000	3.63364	MYO9A
15	51380001	51430000	3.6323	LOC100336836
15	51380001	51430000	3.6323	LOC407145
15	51380001	51430000	3.6323	LOC112441549
15	51380001	51430000	3.6323	LOC112441636
15	51380001	51430000	3.6323	ART1
13	64260001	64310000	3.63227	TRPC4AP
13	64260001	64310000	3.63227	MIR499
19	36700001	36750000	3.63079	LOC112442774
5	9260001	9310000	3.62066	PPP1R12A
5	59040001	59090000	3.61982	LOC788242
12	71740001	71790000	3.61651	LOC100337053
13	53460001	53510000	3.61477	LOC536097
13	53460001	53510000	3.61477	SIRPB1
23	580001	630000	3.61471	KHDRBS2
18	14740001	14790000	3.61345	GAS8
27	6900001	6950000	3.61278	LOC112444647
14	13460001	13510000	3.61167	LOC112449611
9	39280001	39330000	3.61006	RPF2
9	39280001	39330000	3.61006	LOC112448182
4	7740001	7790000	3.6089	CLDN12
4	7740001	7790000	3.6089	SUN3
14	73300001	73350000	3.60164	LOC100848906
5	46480001	46530000	3.59912	LOC100848339
5	46480001	46530000	3.59912	CAND1
15	83940001	83990000	3.59898	LOC112441593
12	70020001	70070000	3.5882	LOC784305
12	11440001	11490000	3.58664	NAA16
7	10800001	10850000	3.5828	LOC100300051
7	10800001	10850000	3.5828	LOC100299045
3	109900001	109950000	3.58128	AGO4
10	58700001	58750000	3.57964	DMXL2
6	116800001	116850000	3.5747	SLBP
6	116800001	116850000	3.5747	TMEM129
18	14680001	14730000	3.57159	DEF8
17	71120001	71170000	3.5714	LOC112441982
17	71120001	71170000	3.5714	LOC112442088
17	71120001	71170000	3.5714	LOC112442062
17	71120001	71170000	3.5714	LOC100847119
18	14720001	14770000	3.56861	DBNDD1
24	840001	890000	3.56724	ATP9B
3	9160001	9210000	3.56414	LOC112445930
3	9160001	9210000	3.56414	SLAMF6
5	9120001	9170000	3.5613	LOC112446863
5	9120001	9170000	3.5613	PAWR
17	70700001	70750000	3.56005	LOC504730
17	70700001	70750000	3.56005	LOC112442065
3	9360001	9410000	3.55902	DCAF8
3	9360001	9410000	3.55902	PEX19
13	63640001	63690000	3.55866	AHCY
16	7020001	7070000	3.55798	LOC107133219
16	7020001	7070000	3.55798	LOC112441779
16	7020001	7070000	3.55798	LOC112441816
26	51980001	52030000	3.55719	PWWP2B
13	64020001	64070000	3.55589	NCOA6
18	14700001	14750000	3.5551	LOC532875
18	14700001	14750000	3.5551	CENPBD1
8	103640001	103690000	3.55192	LOC112447922
13	64240001	64290000	3.55164	MYH7B
5	66960001	67010000	3.55147	LOC112446615
2	73360001	73410000	3.54972	TSN
18	44780001	44830000	3.53916	PDCD2L
21	69820001	69870000	3.53762	LOC112443194
2	7940001	7990000	3.53587	GULP1
29	20240001	20290000	3.53579	LUZP2
3	9280001	9330000	3.53367	NHLH1
5	18980001	19030000	3.53334	LOC107132456
25	28600001	28650000	3.53266	CALN1
3	9440001	9490000	3.53224	ATP1A4
3	9440001	9490000	3.53224	CASQ1
3	9440001	9490000	3.53224	LOC101902959
9	65620001	65670000	3.53114	LOC101907989
17	62760001	62810000	3.52864	COQ5
17	62760001	62810000	3.52864	DYNLL1
23	16560001	16610000	3.52486	LOC112443696
23	16560001	16610000	3.52486	GNMT
23	16560001	16610000	3.52486	CNPY3
3	45200001	45250000	3.52308	MIR137
9	72640001	72690000	3.52291	LOC112448187
9	72640001	72690000	3.52291	LOC112448137
26	42420001	42470000	3.52143	DMBT1
28	160001	210000	3.52135	LOC104968693
12	11420001	11470000	3.52074	MTRF1
15	47240001	47290000	3.51987	OR52N2
21	58160001	58210000	3.51979	UNC79
24	740001	790000	3.51813	NFATC1
7	110160001	110210000	3.51759	WDR36
13	64120001	64170000	3.51646	GGT7
13	63620001	63670000	3.51475	LOC112449441
13	63620001	63670000	3.51475	ASIP
3	8560001	8610000	3.51258	ITLN2
3	8560001	8610000	3.51258	LOC100336682
5	34200001	34250000	3.51238	SCAF11
5	34200001	34250000	3.51238	LOC112446688
3	94500001	94550000	3.51157	OSBPL9
10	60100001	60150000	3.51117	ATP8B4
12	69780001	69830000	3.50926	LOC104973089
13	63740001	63790000	3.50921	ITCH
13	64860001	64910000	3.50829	RBM39
13	64860001	64910000	3.50829	ROMO1
3	9420001	9470000	3.50591	PEA15
11	14360001	14410000	3.50401	SRD5A2
17	71140001	71190000	3.50307	LOC100297192
23	30200001	30250000	3.50087	LOC112441537
23	30200001	30250000	3.50087	LOC112443761
14	60001	110000	3.49899	LOC112449588
14	60001	110000	3.49899	LOC112449589
1	45820001	45870000	3.49857	SENP7
6	116780001	116830000	3.49803	TACC3
6	116780001	116830000	3.49803	LOC112447024
17	67940001	67990000	3.49724	CHEK2
18	14560001	14610000	3.49721	FANCA
18	14560001	14610000	3.49721	ZNF276
18	14560001	14610000	3.49721	VPS9D1
18	14560001	14610000	3.49721	SPATA2L
18	14560001	14610000	3.49721	CDK10
18	14560001	14610000	3.49721	LOC104974758
18	14560001	14610000	3.49721	SPATA33
19	36840001	36890000	3.4955	FAM117A
19	36840001	36890000	3.4955	LOC101902801
19	36840001	36890000	3.4955	KAT7
3	109840001	109890000	3.49097	AGO1
13	60680001	60730000	3.49096	C13H20orf96
13	60680001	60730000	3.49096	ZCCHC3
5	69680001	69730000	3.49054	POLR3B
5	69680001	69730000	3.49054	TCP11L2
9	63800001	63850000	3.4882	SYNCRIP
26	15180001	15230000	3.48696	LOC112444532
26	15180001	15230000	3.48696	LOC112444461
26	15180001	15230000	3.48696	SLC25A6
26	15180001	15230000	3.48696	LOC112444465
6	116720001	116770000	3.48572	FGFR3
11	45680001	45730000	3.48568	UXS1
10	57780001	57830000	3.48473	ARPP19
5	59080001	59130000	3.48318	LOC788258
10	57800001	57850000	3.48269	MYO5A
3	8920001	8970000	3.4818	SLAMF1
9	40700001	40750000	3.48001	PPIL6
9	40700001	40750000	3.48001	SMPD2
9	40700001	40750000	3.48001	MICAL1
19	43240001	43290000	3.47944	LOC112442851
19	43240001	43290000	3.47944	LOC112442850
19	43240001	43290000	3.47944	LOC112442861
19	43240001	43290000	3.47944	LOC112442856
19	43240001	43290000	3.47944	LOC112442857
19	43240001	43290000	3.47944	LOC112442845
19	43240001	43290000	3.47944	LOC112442848
19	43240001	43290000	3.47944	LOC112442849
16	75160001	75210000	3.4783	MIR6121
16	75160001	75210000	3.4783	PLXNA2
18	21600001	21650000	3.47684	CHD9
21	15880001	15930000	3.47577	SV2B
10	59940001	59990000	3.47406	HDC
4	94280001	94330000	3.47256	MARK4
3	32700001	32750000	3.4722	KCNA3
11	72300001	72350000	3.47217	TRIM54
11	72300001	72350000	3.47217	UCN
15	51460001	51510000	3.47196	LOC507756
15	51460001	51510000	3.47196	LOC112441637
13	64840001	64890000	3.47169	NFS1
13	64840001	64890000	3.47169	RBM12
9	34340001	34390000	3.47143	DSE
18	15080001	15130000	3.47089	MYLK3
10	59160001	59210000	3.4707	LOC104973172
1	110880001	110930000	3.46917	TIPARP
2	73420001	73470000	3.46892	TRNAE-UUC
13	57660001	57710000	3.46881	STX16
15	80040001	80090000	3.4675	LOC521081
2	88440001	88490000	3.46696	C2H2orf69
3	70660001	70710000	3.46587	LRRIQ3
8	10200001	10250000	3.46471	FBXO16
10	23160001	23210000	3.4635	LOC407205
1	97980001	98030000	3.46309	MECOM
8	77180001	77230000	3.46295	RMI1
8	77180001	77230000	3.46295	MIR7-2
8	77180001	77230000	3.46295	HNRNPK
8	77180001	77230000	3.46295	C8H9orf64
13	65980001	66030000	3.4617	RBL1
13	62180001	62230000	3.46145	EFCAB8
9	87100001	87150000	3.46128	LOC785982
9	87100001	87150000	3.46128	LOC101903261
9	87100001	87150000	3.46128	RAET1L
19	27520001	27570000	3.45768	CYB5D1
19	27520001	27570000	3.45768	NAA38
19	27520001	27570000	3.45768	TMEM88
19	27520001	27570000	3.45768	KDM6B
19	27520001	27570000	3.45768	DNAH2
3	68900001	68950000	3.45739	ASB17
3	68900001	68950000	3.45739	LOC112446159
17	29360001	29410000	3.45736	LOC101903064
8	76020001	76070000	3.45633	CCL19
8	76020001	76070000	3.45633	LOC112447947
4	94260001	94310000	3.45608	LOC112446420
5	34260001	34310000	3.45601	ARID2
3	8800001	8850000	3.45478	SLAMF7
19	53320001	53370000	3.45464	C1QTNF1
19	53320001	53370000	3.45464	ENGASE
19	53320001	53370000	3.45464	RBFOX3
8	26240001	26290000	3.45418	ADAMTSL1
26	23120001	23170000	3.45292	SUFU
3	68920001	68970000	3.45281	MSH4
11	66560001	66610000	3.45208	PPP3R1
11	66560001	66610000	3.45208	PNO1
11	66560001	66610000	3.45208	WDR92
11	66560001	66610000	3.45208	LOC112448806
28	2400001	2450000	3.45206	LOC112444731
28	2400001	2450000	3.45206	PGBD5
13	64200001	64250000	3.45187	GSS
6	66560001	66610000	3.45074	NFXL1
6	66560001	66610000	3.45074	LOC104968875
6	66560001	66610000	3.45074	CORIN
3	21420001	21470000	3.45058	ITGA10
3	21420001	21470000	3.45058	PEX11B
3	21420001	21470000	3.45058	LOC789231
10	58520001	58570000	3.44669	TMOD2
11	72280001	72330000	3.44618	MPV17
10	10000001	10050000	3.44593	ARSB
17	39700001	39750000	3.44492	RAPGEF2
15	49080001	49130000	3.44443	LOC100847506
15	49080001	49130000	3.44443	LOC785144
15	49060001	49110000	3.44443	LOC107133471
8	103620001	103670000	3.44318	WHRN
29	50980001	51030000	3.4426	LOC112444847
29	50980001	51030000	3.4426	IFITM3
29	50980001	51030000	3.4426	LOC101904625
13	47300001	47350000	3.44143	SLC23A2
11	72260001	72310000	3.43994	GTF3C2
11	72260001	72310000	3.43994	EIF2B4
19	36880001	36930000	3.43983	LOC112442794
19	36880001	36930000	3.43983	SLC35B1
24	960001	1010000	3.43976	LOC112444240
8	10000001	10050000	3.43692	EXTL3
9	38180001	38230000	3.43688	LAMA4
19	36740001	36790000	3.43638	LOC104975064
17	62820001	62870000	3.43459	CABP1
17	62820001	62870000	3.43459	POP5
29	5500001	5550000	3.43388	LOC530556
29	5500001	5550000	3.43388	LOC112444838
17	62160001	62210000	3.43341	LOC112442047
17	62160001	62210000	3.43341	TMEM116
21	16040001	16090000	3.43305	LOC112443234
17	8460001	8510000	3.43017	IQCM
3	94420001	94470000	3.43008	MIR761
8	79220001	79270000	3.42998	GOLM1
18	14660001	14710000	3.42981	TUBB3
18	14660001	14710000	3.42981	MC1R
18	14660001	14710000	3.42981	TCF25
18	14660001	14710000	3.42981	LOC112442275
18	14660001	14710000	3.42981	SPIRE2
13	63120001	63170000	3.42951	PXMP4
13	63440001	63490000	3.42898	EIF2S2
9	39160001	39210000	3.42829	SLC16A10
14	30660001	30710000	3.42607	ADHFE1
4	76740001	76790000	3.42587	OGDH
4	76740001	76790000	3.42587	LOC112446406
4	76740001	76790000	3.42587	ZMIZ2
3	21400001	21450000	3.42584	RBM8A
3	21400001	21450000	3.42584	LIX1L
3	21400001	21450000	3.42584	ANKRD34A
3	21400001	21450000	3.42584	POLR3GL
17	62840001	62890000	3.42542	LOC107133304
5	19240001	19290000	3.42489	LOC107131351
6	116340001	116390000	3.4239	HAUS3
6	116340001	116390000	3.4239	MXD4
6	116340001	116390000	3.4239	ZFYVE28
11	82980001	83030000	3.42354	LOC112448824
11	82980001	83030000	3.42354	LOC112448823
11	82980001	83030000	3.42354	LOC112441484
11	82980001	83030000	3.42354	NBAS
10	58600001	58650000	3.42253	SCG3
10	58600001	58650000	3.42253	LYSMD2
17	62700001	62750000	3.42191	GATC
17	62700001	62750000	3.42191	TRIAP1
17	62700001	62750000	3.42191	COX6A1
21	7520001	7570000	3.42092	TTC23
3	112480001	112530000	3.42057	KCNJ13
10	58460001	58510000	3.42005	TMOD3
9	40720001	40770000	3.41979	CD164
11	72360001	72410000	3.41905	CAD
20	51180001	51230000	3.41761	CDH12
12	87140001	87190000	3.41667	LOC112449111
8	77040001	77090000	3.41661	KIF27
6	77280001	77330000	3.41515	ADGRL3
1	88300001	88350000	3.41456	GTPBP6
1	88300001	88350000	3.41456	PLCXD1
2	88460001	88510000	3.4144	TYW5
1	27000001	27050000	3.41426	ROBO1
13	32420001	32470000	3.41423	SLC39A12
11	26440001	26490000	3.41376	SLC10A6
11	26440001	26490000	3.41376	PPM1B
9	40000001	40050000	3.41247	WASF1
5	19260001	19310000	3.41235	POC1B
17	55160001	55210000	3.41212	ATXN2
17	55160001	55210000	3.41212	SH2B3
10	58300001	58350000	3.41203	MAPK6
5	18240001	18290000	3.41152	KITLG
9	98840001	98890000	3.41149	QKI
3	69180001	69230000	3.40973	SLC44A5
9	41700001	41750000	3.40935	AFG1L
3	9260001	9310000	3.40927	LOC104971425
15	73900001	73950000	3.40803	LOC112441700
15	73900001	73950000	3.40803	HSD17B12
18	65800001	65850000	3.40784	LOC101903649
18	65800001	65850000	3.40784	LOC112442230
18	65800001	65850000	3.40784	LOC101903385
9	34400001	34450000	3.40692	TSPYL4
9	34400001	34450000	3.40692	TSPYL1
5	75840001	75890000	3.40623	MFNG
11	72320001	72370000	3.4056	SLC30A3
11	72320001	72370000	3.4056	DNAJC5G
17	44980001	45030000	3.40516	DDX51
17	44980001	45030000	3.40516	NOC4L
8	23160001	23210000	3.40488	LOC112441480
8	23160001	23210000	3.40488	LOC112447879
8	23160001	23210000	3.40488	LOC112447878
8	23160001	23210000	3.40488	LOC112447877
8	23160001	23210000	3.40488	LOC100848709
8	23160001	23210000	3.40488	IFNB3
8	23160001	23210000	3.40488	LOC616977
17	62720001	62770000	3.40457	SRSF9
20	48960001	49010000	3.40399	LOC112443083
2	88300001	88350000	3.40397	FTCDNL1
17	62180001	62230000	3.40262	ADAM1A
6	116700001	116750000	3.4026	LETM1
6	116700001	116750000	3.4026	LOC101905114
10	37120001	37170000	3.40249	MGA
24	46540001	46590000	3.40137	PIAS2
6	66620001	66670000	3.39969	CNGA1
13	64000001	64050000	3.39955	TP53INP2
1	157940001	157990000	3.39935	TRNAR-UCG
1	157940001	157990000	3.39935	TRNAT-UGU
1	157940001	157990000	3.39935	TRNAK-UUU
1	157940001	157990000	3.39935	ZBED9
1	157940001	157990000	3.39935	TRNAQ-UUG
19	8160001	8210000	3.39896	MSI2
8	4460001	4510000	3.39888	GALNTL6
3	101000001	101050000	3.39884	HECTD3
3	101000001	101050000	3.39884	UROD
3	101000001	101050000	3.39884	LOC112446022
3	101000001	101050000	3.39884	ZSWIM5
19	36660001	36710000	3.39849	LOC100196902
19	36660001	36710000	3.39849	DLX4
19	36660001	36710000	3.39849	DLX3
6	116620001	116670000	3.3984	LOC112447191
6	116620001	116670000	3.3984	NSD2
6	116620001	116670000	3.3984	NELFA
6	116620001	116670000	3.3984	C6H4orf48
2	106100001	106150000	3.39834	TNS1
3	32820001	32870000	3.39806	KCNA2
1	157780001	157830000	3.3978	LOC112448253
7	110260001	110310000	3.39772	CAMK4
1	32780001	32830000	3.39724	CADM2
22	10420001	10470000	3.39695	MLH1
5	116860001	116910000	3.39674	CERK
5	116860001	116910000	3.39674	LOC112446784
5	116860001	116910000	3.39674	GRAMD4
1	106940001	106990000	3.39562	LOC112448335
17	41760001	41810000	3.39503	GRIA2
7	41680001	41730000	3.39485	LOC112447515
17	18700001	18750000	3.39458	LOC112442126
13	60260001	60310000	3.39431	SLC52A3
7	44440001	44490000	3.39304	AFF4
7	44440001	44490000	3.39304	LEAP2
7	44440001	44490000	3.39304	UQCRQ
7	44440001	44490000	3.39304	GDF9
18	15100001	15150000	3.39262	C18H16orf87
25	7720001	7770000	3.39235	LOC112444343
25	7720001	7770000	3.39235	USP7
9	33960001	34010000	3.3922	LOC100336222
9	33960001	34010000	3.3922	RSPH4A
18	20860001	20910000	3.39211	TOX3
16	44360001	44410000	3.39202	LOC107131287
17	62680001	62730000	3.39168	LOC112441980
17	62680001	62730000	3.39168	MSI1
17	58800001	58850000	3.39055	MED13L
4	68900001	68950000	3.39037	HOXA1
4	68900001	68950000	3.39037	LOC100848443
4	68900001	68950000	3.39037	HOXA2
17	45220001	45270000	3.38856	MMP17
7	56440001	56490000	3.38834	PRELID2
17	67620001	67670000	3.38804	TTC28
22	31100001	31150000	3.3877	LOC104976682
3	54220001	54270000	3.38752	GBP4
11	68200001	68250000	3.3871	SNRNP27
2	52160001	52210000	3.38632	ZEB2
2	52160001	52210000	3.38632	LOC613677
2	52160001	52210000	3.38632	LOC101904069
19	48760001	48810000	3.38609	LOC112442687
19	48760001	48810000	3.38609	SMURF2
5	56680001	56730000	3.38602	PRIM1
5	56680001	56730000	3.38602	TRNAG-CCC
5	56680001	56730000	3.38602	HSD17B6
3	21440001	21490000	3.38594	ANKRD35
18	45480001	45530000	3.38575	ZNF599
18	45480001	45530000	3.38575	ZNF181
13	63920001	63970000	3.38557	PIGU
13	63920001	63970000	3.38557	MAP1LC3A
3	11720001	11770000	3.38364	LOC781726
3	11720001	11770000	3.38364	LOC509005
12	87120001	87170000	3.38224	LOC104970178
9	41520001	41570000	3.38223	LOC112448043
9	41520001	41570000	3.38223	FOXO3
2	90820001	90870000	3.38202	BMPR2
22	10640001	10690000	3.38189	LOC112443434
22	10640001	10690000	3.38189	TRANK1
1	133080001	133130000	3.38185	PPP2R3A
16	80980001	81030000	3.38135	LOC100297820
10	23060001	23110000	3.38116	LOC786594
10	23060001	23110000	3.38116	LOC104969863
10	23060001	23110000	3.38116	LOC100296102
10	23060001	23110000	3.38116	LOC107131332
10	23060001	23110000	3.38116	LOC100336282
3	94400001	94450000	3.38103	NRDC
3	94400001	94450000	3.38103	RAB3B
2	73040001	73090000	3.38091	CLASP1
4	29840001	29890000	3.38061	TRNAC-GCA
5	17900001	17950000	3.38011	TMTC3
17	67260001	67310000	3.37934	PITPNB
8	103540001	103590000	3.37908	AKNA
8	103540001	103590000	3.37908	ORM1
1	42760001	42810000	3.37831	OR5K1
13	63420001	63470000	3.37813	RALY
13	43440001	43490000	3.37768	LOC785762
13	43440001	43490000	3.37768	LOC112441538
13	43440001	43490000	3.37768	LOC112449293
5	95360001	95410000	3.3775	LOC112446913
16	44820001	44870000	3.37675	RERE
18	240001	290000	3.37623	LOC789753
9	63820001	63870000	3.37568	SNX14
11	68160001	68210000	3.37554	GMCL1
11	68160001	68210000	3.37554	ANXA4
11	68220001	68270000	3.375	MXD1
26	18220001	18270000	3.37478	LCOR
3	21320001	21370000	3.37454	HJV
3	21320001	21370000	3.37454	TRNAE-CUC
3	21320001	21370000	3.37454	TRNAG-UCC
3	21320001	21370000	3.37454	TRNAH-GUG
3	21320001	21370000	3.37454	TRNAK-CUU
3	21320001	21370000	3.37454	LOC112445953
3	21320001	21370000	3.37454	TRNAN-GUU
3	21320001	21370000	3.37454	LOC112446130
3	21320001	21370000	3.37454	LOC112446129
9	65820001	65870000	3.37386	THEMIS
14	73280001	73330000	3.37366	OTUD6B
14	73280001	73330000	3.37366	LRRC69
5	20400001	20450000	3.37362	LOC101907192
5	20400001	20450000	3.37362	LOC112446835
7	73860001	73910000	3.37358	GABRG2
9	24900001	24950000	3.37288	CENPW
5	34300001	34350000	3.37264	TRNAC-ACA
18	20180001	20230000	3.37154	LOC516179
13	64140001	64190000	3.37151	ACSS2
5	19020001	19070000	3.37139	LOC104972351
22	56040001	56090000	3.3706	MIR2372
22	56040001	56090000	3.3706	TMCC1
13	60240001	60290000	3.3705	FAM110A
5	57060001	57110000	3.37024	RNF41
5	57060001	57110000	3.37024	NABP2
5	57060001	57110000	3.37024	SLC39A5
5	57060001	57110000	3.37024	MIR2433
5	57060001	57110000	3.37024	ANKRD52
5	57060001	57110000	3.37024	COQ10A
5	57060001	57110000	3.37024	LOC112446709
5	57060001	57110000	3.37024	CS
11	66740001	66790000	3.36954	PLEK
24	43020001	43070000	3.36933	CEP76
22	49340001	49390000	3.36913	DOCK3
22	49340001	49390000	3.36913	LOC112443475
22	49340001	49390000	3.36913	MANF
22	49340001	49390000	3.36913	RBM15B
27	1100001	1150000	3.36905	DLGAP2
16	21720001	21770000	3.36884	RRP15
13	57620001	57670000	3.36833	NPEPL1
4	26320001	26370000	3.36832	SNX13
12	9180001	9230000	3.36832	LOC100141168
19	14600001	14650000	3.36821	AP2B1
19	14600001	14650000	3.36821	RASL10B
19	14600001	14650000	3.36821	GAS2L2
19	14600001	14650000	3.36821	C19H17orf50
19	14600001	14650000	3.36821	MMP28
13	64820001	64870000	3.36821	CPNE1
13	64820001	64870000	3.36821	SPAG4
13	64820001	64870000	3.36821	LOC526745
10	57580001	57630000	3.36806	ONECUT1
10	57580001	57630000	3.36806	LOC101904374
5	56700001	56750000	3.36757	NACA
13	64640001	64690000	3.36749	GDF5
7	43560001	43610000	3.36743	SBNO2
15	51440001	51490000	3.36732	LOC407148
15	51440001	51490000	3.36732	LOC618664
10	60800001	60850000	3.36711	FGF7
10	60800001	60850000	3.36711	FAM227B
23	21720001	21770000	3.36693	LOC100138976
9	60360001	60410000	3.36685	MDN1
10	58360001	58410000	3.36642	LEO1
10	61040001	61090000	3.36559	COPS2
27	24460001	24510000	3.36519	LOC100848853
27	24460001	24510000	3.36519	PRAG1
8	77020001	77070000	3.36487	LOC112447826
9	34420001	34470000	3.36433	NT5DC1
19	57760001	57810000	3.36431	SDK2
10	23200001	23250000	3.36424	LOC107132831
10	23200001	23250000	3.36424	LOC100298434
2	107160001	107210000	3.36394	TUBA4A
2	107160001	107210000	3.36394	STK16
8	10300001	10350000	3.36379	ZNF395
22	49260001	49310000	3.36347	DCAF1
17	55280001	55330000	3.36327	BRAP
8	76960001	77010000	3.36299	GKAP1
5	18640001	18690000	3.36222	LOC104972350
15	80940001	80990000	3.36222	CTNND1
15	80940001	80990000	3.36222	LOC101905538
15	80940001	80990000	3.36222	SELENOH
15	80940001	80990000	3.36222	TMX2
15	80940001	80990000	3.36222	MED19
16	38960001	39010000	3.36184	PRRC2C
16	38960001	39010000	3.36184	LOC104974427
3	12020001	12070000	3.36098	LOC782367
25	22840001	22890000	3.36091	LOC101907315
10	59540001	59590000	3.36043	SPPL2A
17	62220001	62270000	3.3597	MAPKAPK5
17	62220001	62270000	3.3597	LOC112442049
2	85440001	85490000	3.35909	PGAP1
18	44800001	44850000	3.35885	UBA2
7	95220001	95270000	3.35859	ELL2
8	10180001	10230000	3.35819	FZD3
1	77520001	77570000	3.35786	TP63
12	29220001	29270000	3.35767	RXFP2
16	61400001	61450000	3.35761	LHX4
16	61400001	61450000	3.35761	QSOX1
2	119400001	119450000	3.35708	PDE6D
2	119400001	119450000	3.35708	PTMA
2	119400001	119450000	3.35708	LOC101905734
10	25740001	25790000	3.35696	SUPT16H
10	25740001	25790000	3.35696	LOC112448610
10	25740001	25790000	3.35696	LOC104973099
10	25740001	25790000	3.35696	LOC112448609
10	25740001	25790000	3.35696	CHD8
22	31620001	31670000	3.35679	MITF
13	64620001	64670000	3.35567	UQCC1
27	19260001	19310000	3.35538	PCM1
13	47400001	47450000	3.3552	CDS2
13	47400001	47450000	3.3552	PCNA
13	47400001	47450000	3.3552	TMEM230
9	60340001	60390000	3.35505	LOC112448210
9	60340001	60390000	3.35505	CASP8AP2
9	60340001	60390000	3.35505	GJA10
9	60340001	60390000	3.35505	BACH2
7	43540001	43590000	3.35274	GPX4
7	43540001	43590000	3.35274	POLR2E
27	23900001	23950000	3.35191	LOC104976084
13	60540001	60590000	3.35102	TBC1D20
13	60540001	60590000	3.35102	CSNK2A1
14	81800001	81850000	3.35038	MTBP
29	8480001	8530000	3.34993	TMEM135
1	106900001	106950000	3.34813	KPNA4
17	55300001	55350000	3.34762	LOC513508
16	43440001	43490000	3.3474	UBE4B
20	40020001	40070000	3.34737	ADAMTS12
4	33060001	33110000	3.34734	CROT
4	33060001	33110000	3.34734	LOC112446367
4	33060001	33110000	3.34734	ABCB4
11	72240001	72290000	3.3471	SNX17
11	72240001	72290000	3.3471	ZNF513
11	72380001	72430000	3.34699	SLC5A6
11	72380001	72430000	3.34699	ATRAID
16	40040001	40090000	3.34596	SUCO
28	25000001	25050000	3.34594	CCAR1
28	25000001	25050000	3.34594	LOC112444778
7	43380001	43430000	3.34535	MED16
7	43380001	43430000	3.34535	CFD
7	43380001	43430000	3.34535	ELANE
3	8860001	8910000	3.34512	CD48
3	21460001	21510000	3.34505	PIAS3
19	36900001	36950000	3.34461	SPOP
8	111980001	112030000	3.3446	MYT1L
1	158200001	158250000	3.3436	KPNA6
7	87960001	88010000	3.34258	LOC100616526
7	87960001	88010000	3.34258	LOC101904350
2	88480001	88530000	3.3425	MAIP1
13	62260001	62310000	3.34245	BPIFB2
13	62260001	62310000	3.34245	LOC112449420
7	45820001	45870000	3.34242	LOC112447418
11	68260001	68310000	3.34172	ASPRV1
1	132200001	132250000	3.34169	NCK1
1	132200001	132250000	3.34169	IL20RB
9	91840001	91890000	3.34147	CLDN20
9	91840001	91890000	3.34147	TFB1M
9	91840001	91890000	3.34147	TIAM2
2	107180001	107230000	3.34115	DNAJB2
2	107180001	107230000	3.34115	TUBA1D
3	16240001	16290000	3.34104	MIR2411
3	16240001	16290000	3.34104	LOC112446112
3	16240001	16290000	3.34104	UBAP2L
3	16240001	16290000	3.34104	HAX1
5	30760001	30810000	3.34039	PRKAG1
7	16620001	16670000	3.3401	MAP2K7
7	16620001	16670000	3.3401	LRRC8E
7	16620001	16670000	3.3401	PRR36
7	16620001	16670000	3.3401	LOC112447349
7	16620001	16670000	3.3401	EVI5L
16	2080001	2130000	3.34007	LOC101907913
12	21460001	21510000	3.34001	NEK5
15	84120001	84170000	3.3397	OR4A15
24	43260001	43310000	3.33956	LDLRAD4
7	18740001	18790000	3.33917	LOC112447361
26	44480001	44530000	3.33914	ZRANB1
18	45440001	45490000	3.33891	LOC104972409
13	69740001	69790000	3.33874	LOC112449434
13	69740001	69790000	3.33874	LOC112449431
20	14020001	14070000	3.33785	ADAMTS6
20	14020001	14070000	3.33785	CENPK
5	57120001	57170000	3.33783	LOC112446711
5	57120001	57170000	3.33783	MYL6B
5	57120001	57170000	3.33783	MYL6
8	61260001	61310000	3.3375	ZCCHC7
5	57180001	57230000	3.33742	ERBB3
5	57180001	57230000	3.33742	PA2G4
5	57180001	57230000	3.33742	ZC3H10
5	57180001	57230000	3.33742	LOC101903253
13	43320001	43370000	3.33713	LOC112449295
24	33540001	33590000	3.33682	RBBP8
6	34900001	34950000	3.33656	SNCA
9	94760001	94810000	3.33609	TULP4
2	7960001	8010000	3.33565	LOC112443605
21	26040001	26090000	3.33543	ZFAND6
13	63060001	63110000	3.33541	NECAB3
21	61660001	61710000	3.33528	VRK1
21	61660001	61710000	3.33528	LOC112443164
8	75900001	75950000	3.33496	CNTFR
3	50160001	50210000	3.33482	CCDC18
6	14820001	14870000	3.33392	LOC101906682
6	14820001	14870000	3.33392	PITX2
17	45000001	45050000	3.33382	EP400
3	9240001	9290000	3.33336	LOC101902818
3	9240001	9290000	3.33336	VANGL2
16	61300001	61350000	3.3333	CEP350
10	102300001	102350000	3.33299	LOC112448537
10	102300001	102350000	3.33299	TTC7B
13	60660001	60710000	3.33296	LOC104973850
13	60660001	60710000	3.33296	SOX12
13	60660001	60710000	3.33296	NRSN2
11	66840001	66890000	3.33269	APLF
11	66840001	66890000	3.33269	FBXO48
11	94280001	94330000	3.33266	STRBP
24	43200001	43250000	3.33256	CEP192
24	43200001	43250000	3.33256	SEH1L
20	35460001	35510000	3.33247	OSMR
9	41120001	41170000	3.33218	SESN1
10	65020001	65070000	3.33208	LOC101902663
10	65020001	65070000	3.33208	SPATA5L1
1	157960001	158010000	3.33152	GPX5
1	157960001	158010000	3.33152	TRNAI-UAU
9	28420001	28470000	3.33062	SMPDL3A
8	94180001	94230000	3.33058	LOC789815
7	75080001	75130000	3.33057	CCNG1
2	107100001	107150000	3.33039	RETREG2
2	107100001	107150000	3.33039	CNPPD1
2	107100001	107150000	3.33039	SLC23A3
5	93240001	93290000	3.32985	LMO3
13	62160001	62210000	3.32981	MAPRE1
13	62160001	62210000	3.32981	DNMT3B
3	17360001	17410000	3.32976	LOC100848441
3	17360001	17410000	3.32976	LOC100848030
6	43500001	43550000	3.32956	PPARGC1A
3	50300001	50350000	3.32932	MTF2
5	56780001	56830000	3.3292	RBMS2
11	66660001	66710000	3.32883	CNRIP1
11	66660001	66710000	3.32883	LOC112448808
11	66660001	66710000	3.32883	LOC112448807
15	84740001	84790000	3.32836	LOC112441561
10	24820001	24870000	3.32829	LOC100298643
10	24820001	24870000	3.32829	LOC112448553
10	24820001	24870000	3.32829	LOC112448552
3	95320001	95370000	3.32769	FAF1
7	34600001	34650000	3.32767	DMXL1
7	34600001	34650000	3.32767	TNFAIP8
3	21960001	22010000	3.3276	BCL9
3	21960001	22010000	3.3276	ACP6
18	34580001	34630000	3.32704	RRAD
18	34580001	34630000	3.32704	CDH16
18	34580001	34630000	3.32704	PDP2
7	4180001	4230000	3.32676	SUGP2
7	4180001	4230000	3.32676	ARMC6
13	63080001	63130000	3.32673	E2F1
13	63080001	63130000	3.32673	C13H20orf144
13	60160001	60210000	3.32665	ANGPT4
4	94220001	94270000	3.32651	COPG2
4	94220001	94270000	3.32651	MIR335
16	15240001	15290000	3.32645	BRINP3
17	29420001	29470000	3.3263	PGRMC2
21	6900001	6950000	3.32566	MEF2A
26	44500001	44550000	3.3256	CTBP2
22	10720001	10770000	3.32555	DCLK3
9	38620001	38670000	3.32542	FYN
11	15440001	15490000	3.32523	LTBP1
7	43360001	43410000	3.3248	PRTN3
7	43360001	43410000	3.3248	LOC112447659
7	43360001	43410000	3.3248	AZU1
7	43360001	43410000	3.3248	LOC112447411
7	43360001	43410000	3.3248	PLPPR3
7	43360001	43410000	3.3248	PTBP1
5	41120001	41170000	3.32458	SLC2A13
1	132420001	132470000	3.3244	STAG1
13	56620001	56670000	3.32434	SYCP2
16	1980001	2030000	3.3242	PLEKHA6
10	25760001	25810000	3.32405	RPGRIP1
8	79120001	79170000	3.32344	NAA35
28	24980001	25030000	3.32299	TET1
28	24400001	24450000	3.3226	HERC4
28	24400001	24450000	3.3226	SIRT1
10	60920001	60970000	3.32232	GALK2
20	22320001	22370000	3.32221	MAP3K1
20	22320001	22370000	3.32221	LOC104975241
20	22320001	22370000	3.32221	SETD9
13	64680001	64730000	3.32201	LOC104973870
3	3120001	3170000	3.32156	TMCO1
7	45800001	45850000	3.32149	PPP2CA
8	75860001	75910000	3.32118	ENHO
8	75860001	75910000	3.32118	DNAI1
10	52240001	52290000	3.32066	ALDH1A2
5	59140001	59190000	3.32062	LOC788298
5	59140001	59190000	3.32062	LOC788285
13	61640001	61690000	3.32007	PLAGL2
5	17780001	17830000	3.31998	C5H12orf29
5	17780001	17830000	3.31998	C5H12orf50
16	18840001	18890000	3.31993	KCTD3
9	62860001	62910000	3.31991	HTR1E
17	61920001	61970000	3.31971	LOC112442096
17	61920001	61970000	3.31971	HECTD4
16	2040001	2090000	3.31971	LOC101907689
3	32200001	32250000	3.31937	CEPT1
3	32200001	32250000	3.31937	LOC107132298
3	32200001	32250000	3.31937	DENND2D
23	31260001	31310000	3.31919	PRSS16
23	31260001	31310000	3.31919	TRNAT-AGU
23	31260001	31310000	3.31919	TRNAV-UAC
23	31260001	31310000	3.31919	TRNAS-GCU
23	31260001	31310000	3.31919	TRNAV-CAC
23	31260001	31310000	3.31919	TRNAI-AAU
23	31260001	31310000	3.31919	TRNAR-ACG
3	119320001	119370000	3.31915	LOC530175
3	119320001	119370000	3.31915	LOC615000
21	2040001	2090000	3.31896	LOC112443275
21	2040001	2090000	3.31896	LOC112443274
21	2040001	2090000	3.31896	LOC100848941
21	2040001	2090000	3.31896	LOC112443273
21	2040001	2090000	3.31896	LOC112443272
21	2040001	2090000	3.31896	LOC112443271
21	2040001	2090000	3.31896	LOC112443270
21	2040001	2090000	3.31896	LOC112443269
21	2040001	2090000	3.31896	LOC112443278
21	2040001	2090000	3.31896	LOC112443284
21	2040001	2090000	3.31896	LOC112443268
21	2040001	2090000	3.31896	LOC112443266
21	2040001	2090000	3.31896	LOC112443265
21	2040001	2090000	3.31896	LOC112443264
21	2040001	2090000	3.31896	LOC112443263
21	2040001	2090000	3.31896	LOC112443262
21	2040001	2090000	3.31896	LOC112443261
21	2040001	2090000	3.31896	LOC112443276
21	2040001	2090000	3.31896	LOC112443260
7	51680001	51730000	3.31895	SRA1
7	51680001	51730000	3.31895	EIF4EBP3
20	30480001	30530000	3.31895	FGF10
11	44640001	44690000	3.31877	RANBP2
11	44640001	44690000	3.31877	CCDC138
8	50820001	50870000	3.31873	TRPM6
24	43040001	43090000	3.31826	LOC101902135
24	43040001	43090000	3.31826	PSMG2
5	57100001	57150000	3.31821	SMARCC2
5	57100001	57150000	3.31821	TRNAS-CGA
5	57100001	57150000	3.31821	LOC112446710
16	2800001	2850000	3.31794	CNTN2
16	2800001	2850000	3.31794	NFASC
11	15020001	15070000	3.31745	BIRC6
11	20060001	20110000	3.31742	CDC42EP3
27	26960001	27010000	3.31741	TEX15
8	101580001	101630000	3.31716	LOC112447949
8	101580001	101630000	3.31716	SUSD1
20	48900001	48950000	3.31697	CDH10
2	73020001	73070000	3.31682	TFCP2L1
8	76860001	76910000	3.31674	UBQLN1
4	24960001	25010000	3.31672	SOSTDC1
1	132260001	132310000	3.31672	SLC35G2
1	132260001	132310000	3.31672	LOC100847791
7	45780001	45830000	3.31588	SKP1
7	45780001	45830000	3.31588	TCF7
19	27080001	27130000	3.31568	CHRNB1
19	27080001	27130000	3.31568	FGF11
19	27080001	27130000	3.31568	TMEM102
19	27080001	27130000	3.31568	LOC112442746
19	27080001	27130000	3.31568	SPEM2
19	27080001	27130000	3.31568	SPEM1
19	27080001	27130000	3.31568	NLGN2
19	27080001	27130000	3.31568	TMEM256
5	56320001	56370000	3.31557	NEMP1
5	56320001	56370000	3.31557	LOC101902542
5	56320001	56370000	3.31557	NAB2
5	56320001	56370000	3.31557	STAT6
5	56320001	56370000	3.31557	MIR2431
5	56320001	56370000	3.31557	LOC112446855
23	41360001	41410000	3.31557	DTNBP1
9	73060001	73110000	3.31517	HBS1L
4	30560001	30610000	3.31506	LOC104968411
16	56980001	57030000	3.31499	TNR
18	35420001	35470000	3.31466	DUS2
18	35420001	35470000	3.31466	DPEP2
18	35420001	35470000	3.31466	DPEP3
18	35420001	35470000	3.31466	SLC12A4
18	35420001	35470000	3.31466	LCAT
18	35420001	35470000	3.31466	PSMB10
5	59000001	59050000	3.31455	LOC788220
5	59000001	59050000	3.31455	LOC788210
5	59000001	59050000	3.31455	LOC112446614
8	38120001	38170000	3.31453	LOC112447918
8	38120001	38170000	3.31453	KDM4C
16	39740001	39790000	3.31429	DNM3
28	17680001	17730000	3.31403	CABCOCO1
13	62240001	62290000	3.31399	SUN5
7	7380001	7430000	3.31363	CYP4F2
22	10300001	10350000	3.31358	LRRFIP2
22	10300001	10350000	3.31358	LOC100848011
7	43520001	43570000	3.31346	ARHGAP45
7	43520001	43570000	3.31346	ABCA7
7	43520001	43570000	3.31346	CNN2
7	43520001	43570000	3.31346	TMEM259
7	43520001	43570000	3.31346	GRIN3B
17	43400001	43450000	3.31248	ASIC5
6	117040001	117090000	3.31204	UVSSA
6	117040001	117090000	3.31204	NKX1-1
13	65040001	65090000	3.31181	SCAND1
3	5960001	6010000	3.31168	LOC104970589
3	5960001	6010000	3.31168	NUF2
1	106580001	106630000	3.31165	TRNAF-GAA
1	106580001	106630000	3.31165	PPM1L
7	43400001	43450000	3.31158	R3HDM4
7	43400001	43450000	3.31158	LOC112447653
6	60260001	60310000	3.31153	LOC112447073
6	60260001	60310000	3.31153	LIMCH1
12	29040001	29090000	3.31127	FRY
5	17800001	17850000	3.31097	CEP290
7	17080001	17130000	3.3106	MYO1F
7	17080001	17130000	3.3106	LOC112447350
7	17080001	17130000	3.3106	ZNF414
7	17080001	17130000	3.3106	PRAM1
7	17080001	17130000	3.3106	HNRNPM
1	71660001	71710000	3.31051	DLG1
17	69660001	69710000	3.31024	LOC112442059
17	69660001	69710000	3.31024	OSBP2
3	119600001	119650000	3.31003	LOC526047
3	119600001	119650000	3.31003	LOC617467
3	119600001	119650000	3.31003	LOC112446047
3	119600001	119650000	3.31003	LOC112445919
5	70040001	70090000	3.30971	RIC8B
18	35440001	35490000	3.30953	DDX28
18	35440001	35490000	3.30953	DPEP2NB
5	99160001	99210000	3.30948	LOC100140174
12	72600001	72650000	3.30944	LOC112449074
11	74860001	74910000	3.30903	ITSN2
11	30700001	30750000	3.30857	FOXN2
14	36240001	36290000	3.30852	KCNB2
15	58760001	58810000	3.30846	METTL15
15	58760001	58810000	3.30846	KIF18A
16	38580001	38630000	3.30812	MROH9
4	44920001	44970000	3.30804	RELN
7	9880001	9930000	3.30795	LOC101903003
7	9880001	9930000	3.30795	LOC788031
17	55620001	55670000	3.30777	LOC104974648
17	55620001	55670000	3.30777	CIT
1	126600001	126650000	3.30767	XRN1
11	74400001	74450000	3.30765	NCOA1
11	74400001	74450000	3.30765	PTRHD1
11	74400001	74450000	3.30765	CENPO
11	74400001	74450000	3.30765	ADCY3
11	72220001	72270000	3.30753	PPM1G
11	72220001	72270000	3.30753	NRBP1
11	72220001	72270000	3.30753	KRTCAP3
11	72220001	72270000	3.30753	IFT172
11	72220001	72270000	3.30753	GCKR
2	90600001	90650000	3.3073	KIAA2012
24	42840001	42890000	3.3072	SPIRE1
5	116620001	116670000	3.3071	CELSR1
5	116620001	116670000	3.3071	TRMU
5	116620001	116670000	3.3071	GTSE1
11	66960001	67010000	3.30704	PROKR1
6	99600001	99650000	3.30657	LOC112447118
6	99600001	99650000	3.30657	WDFY3
3	50260001	50310000	3.30654	TMED5
2	90760001	90810000	3.30651	LOC112443674
2	90760001	90810000	3.30651	LOC112443676
2	90760001	90810000	3.30651	LOC112443665
2	90760001	90810000	3.30651	LOC112443666
2	90760001	90810000	3.30651	NOP58
2	90760001	90810000	3.30651	SUMO1
7	64780001	64830000	3.30644	GRIA1
3	33440001	33490000	3.30634	CSF1
24	43560001	43610000	3.30624	MC2R
9	28440001	28490000	3.30622	FABP7
9	28440001	28490000	3.30622	LOC101909028
10	58900001	58950000	3.30612	GLDN
10	59380001	59430000	3.30608	AP4E1
5	75780001	75830000	3.30597	ELFN2
27	31640001	31690000	3.30589	LOC112444609
20	41460001	41510000	3.30551	PDZD2
20	41460001	41510000	3.30551	GOLPH3
8	7260001	7310000	3.30539	LOC112447767
8	7260001	7310000	3.30539	LOC782699
14	81840001	81890000	3.30537	SNTB1
17	67280001	67330000	3.30534	LOC101903015
3	32940001	32990000	3.3053	PROK1
7	50900001	50950000	3.3052	LOC112447552
4	68720001	68770000	3.30489	LOC112446392
3	8360001	8410000	3.30482	NECTIN4
3	8360001	8410000	3.30482	KLHDC9
3	8360001	8410000	3.30482	LOC112446156
3	8360001	8410000	3.30482	PFDN2
3	8360001	8410000	3.30482	NIT1
3	8360001	8410000	3.30482	DEDD
3	8360001	8410000	3.30482	UFC1
3	84200001	84250000	3.30462	NFIA
3	9480001	9530000	3.30425	ATP1A2
9	18580001	18630000	3.3039	LOC112448180
1	88280001	88330000	3.30386	LOC112447626
1	88280001	88330000	3.30386	KCNMB2
16	38600001	38650000	3.30338	FMO3
8	44320001	44370000	3.30335	LOC529657
4	33240001	33290000	3.30332	DMTF1
4	33240001	33290000	3.30332	TMEM243
8	38220001	38270000	3.3032	GLDC
18	44740001	44790000	3.3032	GPI
5	61660001	61710000	3.3029	MIR1251
8	103360001	103410000	3.30249	COL27A1
3	32240001	32290000	3.30238	DRAM2
1	110800001	110850000	3.30238	LOC101902535
10	59920001	59970000	3.30235	GABPB1
16	42400001	42450000	3.30234	ANGPTL7
16	42400001	42450000	3.30234	MTOR
15	79340001	79390000	3.30223	OR8K3
29	5520001	5570000	3.30179	LOC112444942
2	107060001	107110000	3.3016	NHEJ1
2	107140001	107190000	3.30152	GLB1L
2	107140001	107190000	3.30152	ANKZF1
2	107140001	107190000	3.30152	ATG9A
15	77220001	77270000	3.3013	RAPSN
15	77220001	77270000	3.3013	PSMC3
15	77220001	77270000	3.3013	SLC39A13
15	77220001	77270000	3.3013	LOC107133473
15	77220001	77270000	3.3013	SPI1
28	12380001	12430000	3.30121	CHRM3
18	220001	270000	3.3011	LOC107133318
18	220001	270000	3.3011	LOC100138269
13	63040001	63090000	3.30086	CBFA2T2
7	51660001	51710000	3.30079	ANKHD1
2	18260001	18310000	3.30075	LOC112442546
2	18260001	18310000	3.30075	TTN
13	59340001	59390000	3.30073	TFAP2C
13	57880001	57930000	3.30058	VAPB
13	57880001	57930000	3.30058	APCDD1L
13	44360001	44410000	3.30041	LOC104973799
22	49720001	49770000	3.30031	HEMK1
22	49720001	49770000	3.30031	CISH
22	49720001	49770000	3.30031	MAPKAPK3
6	116840001	116890000	3.30026	FAM53A
18	38700001	38750000	3.3002	LOC101903067
1	111200001	111250000	3.30013	KCNAB1
26	27800001	27850000	3.30003	SORCS1
9	62740001	62790000	3.29986	CGA
1	158040001	158090000	3.29959	ZSCAN23
1	158040001	158090000	3.29959	LOC527195
1	158040001	158090000	3.29959	TRNAM-CAU
1	158040001	158090000	3.29959	TRNAT-CGU
1	158040001	158090000	3.29959	TRNAA-AGC
1	158040001	158090000	3.29959	LOC112448270
5	19200001	19250000	3.29957	LOC101906850
5	19200001	19250000	3.29957	DUSP6
20	35440001	35490000	3.29946	RICTOR
19	18160001	18210000	3.29946	SUZ12
27	21320001	21370000	3.29934	TUSC3
18	45100001	45150000	3.29892	LOC785756
10	10320001	10370000	3.29883	JMY
7	17000001	17050000	3.29866	2024-03-02
14	30640001	30690000	3.29861	RRS1
9	18560001	18610000	3.29834	PHIP
5	56940001	56990000	3.29834	ApoN
5	56940001	56990000	3.29834	APOF
5	56940001	56990000	3.29834	TIMELESS
10	57980001	58030000	3.29811	MIR1248-2
19	37880001	37930000	3.29799	HOXB3
19	37880001	37930000	3.29799	HOXB4
19	37880001	37930000	3.29799	MIR10A
19	37880001	37930000	3.29799	MIR2886
19	37880001	37930000	3.29799	HOXB5
19	37880001	37930000	3.29799	HOXB6
19	37880001	37930000	3.29799	HOXB7
19	37880001	37930000	3.29799	HOXB8
21	7740001	7790000	3.29775	IGF1R
21	7740001	7790000	3.29775	LOC107131589
6	88220001	88270000	3.29749	ANKRD17
7	43420001	43470000	3.29734	ARID3A
7	43420001	43470000	3.29734	KISS1R
18	19980001	20030000	3.29706	LOC101906708
26	51480001	51530000	3.29687	LOC112444499
8	73220001	73270000	3.29655	EBF2
5	35520001	35570000	3.29627	NELL2
9	41300001	41350000	3.2962	LOC112448041
9	41300001	41350000	3.2962	ARMC2
3	109820001	109870000	3.29617	TRNAD-AUC
2	21740001	21790000	3.29611	ATF2
13	61620001	61670000	3.2957	TM9SF4
15	84580001	84630000	3.29565	LOC100299117
1	158340001	158390000	3.29559	KHDRBS1
7	53360001	53410000	3.29557	LOC100847454
13	63160001	63210000	3.29548	LOC112449328
22	29820001	29870000	3.29537	PROK2
5	56760001	56810000	3.29501	BAZ2A
5	56760001	56810000	3.29501	MIR677
5	56760001	56810000	3.29501	LOC112446708
5	56760001	56810000	3.29501	LOC112446861
5	56760001	56810000	3.29501	ATP5F1B
3	109760001	109810000	3.29442	LOC112446036
3	109760001	109810000	3.29442	AGO3
22	49760001	49810000	3.29416	C22H3orf18
22	34540001	34590000	3.29398	LOC112443560
13	63140001	63190000	3.29375	ZNF341
3	103880001	103930000	3.29372	FOXJ3
3	33380001	33430000	3.29367	AHCYL1
3	33380001	33430000	3.29367	STRIP1
2	121180001	121230000	3.29327	HDAC1
2	121180001	121230000	3.29327	MARCKSL1
2	121180001	121230000	3.29327	LOC112443204
2	121180001	121230000	3.29327	FAM229A
2	121180001	121230000	3.29327	TSSK3
2	121180001	121230000	3.29327	BSDC1
21	10520001	10570000	3.29323	NR2F2
21	10520001	10570000	3.29323	LOC101907944
24	43060001	43110000	3.29313	PTPN2
4	68880001	68930000	3.29297	HOXA4
2	104700001	104750000	3.29287	TRNAS-GGA
13	34160001	34210000	3.29251	LOC101903056
9	41980001	42030000	3.29241	LOC112448045
14	75780001	75830000	3.29216	LOC112449559
10	58240001	58290000	3.29216	LOC112448647
11	30180001	30230000	3.292	FBXO11
6	66680001	66730000	3.29185	NIPAL1
8	43780001	43830000	3.29175	KANK1
4	94200001	94250000	3.29151	MEST
17	70680001	70730000	3.29149	LOC112442072
17	70680001	70730000	3.29149	LOC511353
17	70680001	70730000	3.29149	LOC112441499
17	70680001	70730000	3.29149	LOC511354
2	121320001	121370000	3.29146	LOC112443606
2	121320001	121370000	3.29146	CCDC28B
5	67360001	67410000	3.2914	STAB2
9	65300001	65350000	3.29139	MRAP2
3	94820001	94870000	3.29138	EPS15
9	18600001	18650000	3.29135	LOC101903793
4	69200001	69250000	3.2909	SKAP2
23	40000001	40050000	3.29088	CAP2
9	38880001	38930000	3.29064	LOC784866
18	45040001	45090000	3.29057	LOC100138048
3	32900001	32950000	3.29055	CYM
3	32900001	32950000	3.29055	KCNA10
7	93040001	93090000	3.2905	FAM172A
4	54040001	54090000	3.29045	FOXP2
26	15120001	15170000	3.29041	ASMTL
26	15120001	15170000	3.29041	LOC112444479
26	15120001	15170000	3.29041	LOC112444477
13	64660001	64710000	3.2904	CEP250
9	560001	610000	3.29039	PHF3
3	95300001	95350000	3.29021	LOC112446016
3	95300001	95350000	3.29021	LOC112446015
3	95300001	95350000	3.29021	CDKN2C
4	68860001	68910000	3.29007	HOXA3
4	68860001	68910000	3.29007	HOXA5
4	68860001	68910000	3.29007	LOC112446396
4	68860001	68910000	3.29007	HOXA6
7	43460001	43510000	3.28988	WDR18
22	34420001	34470000	3.28965	KBTBD8
7	54000001	54050000	3.2893	ARHGAP26
5	95340001	95390000	3.28927	ATF7IP
5	95340001	95390000	3.28927	PLBD1
9	34580001	34630000	3.28919	FRK
20	32580001	32630000	3.28917	C20H5orf51
20	32580001	32630000	3.28917	FBXO4
13	69720001	69770000	3.28908	LOC101907320
13	69720001	69770000	3.28908	LOC112449423
13	69720001	69770000	3.28908	TOP1
5	69600001	69650000	3.28836	CKAP4
1	141340001	141390000	3.28832	BACE2
16	44940001	44990000	3.28831	LOC104974445
8	44280001	44330000	3.28818	CBWD2
8	44280001	44330000	3.28818	LOC112447884
13	69940001	69990000	3.28764	LPIN3
13	69940001	69990000	3.28764	ZHX3
16	8900001	8950000	3.28752	LOC789494
2	121220001	121270000	3.2873	LCK
2	121220001	121270000	3.2873	LOC112443208
9	43760001	43810000	3.28719	LOC112448048
9	43760001	43810000	3.28719	ATG5
9	38820001	38870000	3.28714	LOC112448038
9	38820001	38870000	3.28714	TRAF3IP2
5	57140001	57190000	3.28711	ESYT1
6	86520001	86570000	3.28702	SLC4A4
25	28540001	28590000	3.28699	LOC112444311
2	107120001	107170000	3.28699	ABCB6
2	107120001	107170000	3.28699	ZFAND2B
9	15280001	15330000	3.28682	LOC112448206
9	15280001	15330000	3.28682	SENP6
26	50180001	50230000	3.28671	LOC528422
26	50180001	50230000	3.28671	TCERG1L
19	12020001	12070000	3.28668	BCAS3
8	38500001	38550000	3.28635	IL33
4	68840001	68890000	3.28635	HOXA7
4	68840001	68890000	3.28635	HOXA9
4	68840001	68890000	3.28635	MIR196B
4	68840001	68890000	3.28635	LOC112446394
17	43900001	43950000	3.28622	ZNF605
3	112440001	112490000	3.28609	GIGYF2
3	112440001	112490000	3.28609	EFHD1
21	10540001	10590000	3.28592	LOC112441505
7	43860001	43910000	3.28587	REEP6
7	43860001	43910000	3.28587	PCSK4
7	43860001	43910000	3.28587	C7H19orf25
7	43860001	43910000	3.28587	APC2
18	7740001	7790000	3.28582	PKD1L2
18	7740001	7790000	3.28582	GCSH
18	7740001	7790000	3.28582	LOC112442481
18	7740001	7790000	3.28582	LOC112442253
18	7740001	7790000	3.28582	C18H16orf46
18	50020001	50070000	3.28575	LOC615697
18	50020001	50070000	3.28575	EGLN2
18	50020001	50070000	3.28575	RAB4B
18	50020001	50070000	3.28575	MIA
18	50020001	50070000	3.28575	SNRPA
18	50020001	50070000	3.28575	C18H19orf54
27	23440001	23490000	3.28565	DLC1
28	6120001	6170000	3.28554	PCNX2
9	81400001	81450000	3.28553	PLAGL1
25	37820001	37870000	3.28537	LOC104975913
25	37820001	37870000	3.28537	LMTK2
15	49160001	49210000	3.28537	LOC112441576
15	49160001	49210000	3.28537	LOC784376
1	107040001	107090000	3.28505	IFT80
1	107040001	107090000	3.28505	MIR15B
1	107040001	107090000	3.28505	MIR16B
1	107040001	107090000	3.28505	SMC4
1	107040001	107090000	3.28505	TRIM59
10	56540001	56590000	3.28467	WDR72
18	44680001	44730000	3.28466	KIAA0355
1	82900001	82950000	3.28447	MIR1224
1	82900001	82950000	3.28447	VWA5B2
1	82900001	82950000	3.28447	ALG3
1	82900001	82950000	3.28447	CAMK2N2
1	82900001	82950000	3.28447	ECE2
21	45800001	45850000	3.28438	RALGAPA1
21	45800001	45850000	3.28438	LOC101907132
18	35620001	35670000	3.2843	SLC7A6
18	35620001	35670000	3.2843	PLA2G15
19	57040001	57090000	3.28426	KIF19
19	57040001	57090000	3.28426	LOC112442729
19	57040001	57090000	3.28426	LOC112442728
19	57040001	57090000	3.28426	LOC112442753
19	57040001	57090000	3.28426	BTBD17
19	57040001	57090000	3.28426	GPR142
4	55160001	55210000	3.28415	LOC101907959
4	68820001	68870000	3.28413	HOXA10
4	68820001	68870000	3.28413	HOXA11
4	68820001	68870000	3.28413	LOC104972110
4	68820001	68870000	3.28413	LOC112446395
4	68820001	68870000	3.28413	HOXA13
4	68820001	68870000	3.28413	LOC112446393
1	82920001	82970000	3.28406	LOC101907353
1	82920001	82970000	3.28406	ABCF3
13	65920001	65970000	3.28402	SAMHD1
13	65920001	65970000	3.28402	TLDC2
8	101600001	101650000	3.28401	PTBP3
9	38940001	38990000	3.284	MIR6536-1
9	38940001	38990000	3.284	MIR6536-2
24	22560001	22610000	3.2839	DTNA
17	52220001	52270000	3.28377	SBNO1
17	52220001	52270000	3.28377	LOC112442037
17	52220001	52270000	3.28377	KMT5A
17	61980001	62030000	3.28375	TRAFD1
5	33820001	33870000	3.28361	SLC38A2
5	33820001	33870000	3.28361	LOC112446687
5	33820001	33870000	3.28361	LOC112446800
5	75960001	76010000	3.28354	USP18
5	75960001	76010000	3.28354	LOC112446901
18	19960001	20010000	3.2834	LOC112442283
11	30720001	30770000	3.28337	PPP1R21
3	8780001	8830000	3.28316	LOC613822
3	8780001	8830000	3.28316	LY9
17	43380001	43430000	3.28303	TDO2
17	43380001	43430000	3.28303	LOC112442123
17	43380001	43430000	3.28303	CTSO
4	31000001	31050000	3.28297	RAPGEF5
5	19380001	19430000	3.28292	LOC112446834
5	19380001	19430000	3.28292	LOC101906971
5	19380001	19430000	3.28292	GALNT4
15	62520001	62570000	3.2828	PAX6
15	62520001	62570000	3.2828	ELP4
9	39980001	40030000	3.28262	CDC40
9	39980001	40030000	3.28262	METTL24
1	115940001	115990000	3.28256	SUCNR1
17	56880001	56930000	3.28252	TAOK3
24	34620001	34670000	3.28246	ESCO1
24	34620001	34670000	3.28246	LOC112444207
9	38900001	38950000	3.28232	REV3L
22	49980001	50030000	3.28219	HYAL1
22	49980001	50030000	3.28219	HYAL2
22	49980001	50030000	3.28219	TUSC2
22	49980001	50030000	3.28219	RASSF1
22	49980001	50030000	3.28219	ZMYND10
22	49980001	50030000	3.28219	NPRL2
22	49980001	50030000	3.28219	CYB561D2
22	49980001	50030000	3.28219	TMEM115
22	49980001	50030000	3.28219	CACNA2D2
1	133040001	133090000	3.28176	MSL2
15	35660001	35710000	3.28122	C15H11orf58
15	35660001	35710000	3.28122	PLEKHA7
10	5160001	5210000	3.28117	THOC3
15	77100001	77150000	3.28049	MADD
15	77100001	77150000	3.28049	NR1H3
15	77100001	77150000	3.28049	ACP2
15	77100001	77150000	3.28049	DDB2
1	125200001	125250000	3.28046	SLC9A9
16	79200001	79250000	3.28023	LOC112441920
16	79200001	79250000	3.28023	KIF14
16	79200001	79250000	3.28023	LOC112441919
16	79200001	79250000	3.28023	LOC112441879
3	33080001	33130000	3.28004	RBM15
10	21000001	21050000	3.28004	PCK2
10	21000001	21050000	3.28004	DCAF11
10	21000001	21050000	3.28004	FITM1
10	21000001	21050000	3.28004	PSME1
10	21000001	21050000	3.28004	EMC9
10	21000001	21050000	3.28004	PSME2
10	21000001	21050000	3.28004	RNF31
2	32820001	32870000	3.28001	LOC107131350
10	57680001	57730000	3.27971	FAM214A
9	28740001	28790000	3.27968	HSF2
9	28740001	28790000	3.27968	SERINC1
5	37060001	37110000	3.27906	ADAMTS20
15	76100001	76150000	3.27874	PHF21A
9	104100001	104150000	3.27841	PDCD2
9	104100001	104150000	3.27841	TBP
5	30740001	30790000	3.27828	MIR2426
5	30740001	30790000	3.27828	KMT2D
5	30740001	30790000	3.27828	RHEBL1
21	54980001	55030000	3.27816	TGM5
14	60840001	60890000	3.27815	RIMS2
7	16980001	17030000	3.27811	RAB11B
7	16980001	17030000	3.27811	ANGPTL4
7	16980001	17030000	3.27811	KANK3
16	18860001	18910000	3.27811	USH2A
28	19360001	19410000	3.27794	JMJD1C
7	93020001	93070000	3.27786	NR2F1
5	30620001	30670000	3.27766	TUBA1A
5	30620001	30670000	3.27766	TUBA1C
24	42800001	42850000	3.27755	PRELID3A
24	42800001	42850000	3.27755	AFG3L2
24	42800001	42850000	3.27755	TUBB6
26	25280001	25330000	3.27748	SORCS3
10	59720001	59770000	3.27728	USP50
5	56720001	56770000	3.27727	PTGES3
6	101300001	101350000	3.27722	MAPK10
10	59600001	59650000	3.27721	TRPM7
29	46020001	46070000	3.27706	PPP6R3
1	2820001	2870000	3.27702	SYNJ1
5	30780001	30830000	3.27699	DDN
11	95100001	95150000	3.27699	LHX2
11	95100001	95150000	3.27699	LOC112448886
19	37940001	37990000	3.27697	HOXB1
19	37940001	37990000	3.27697	HOXB2
19	37940001	37990000	3.27697	LOC100848766
10	69760001	69810000	3.27696	NAA30
1	88320001	88370000	3.27695	PPP2R3B

## Sheet: Sheet5
Table 5. A summary of genes from CLR in Zaosheng cattle.
Chrom	Starting position	Ending position	CLR	Gene
13	64060001	64110000	2457.96	NCOA6
13	64140001	64190000	2116.68	ACSS2
13	64120001	64170000	2116.68	GGT7
13	64000001	64050000	2108.1	TP53INP2
13	64860001	64910000	1895.94	RBM39
13	64860001	64910000	1895.94	ROMO1
13	63620001	63670000	1885.28	LOC112449441
13	63600001	63650000	1885.28	ASIP
13	64920001	64970000	1803.75	PHF20
13	64840001	64890000	1803	NFS1
13	64840001	64890000	1803	RBM12
13	64820001	64870000	1803	CPNE1
13	64820001	64870000	1803	SPAG4
3	9060001	9110000	1729.86	LOC112445929
3	9060001	9110000	1729.86	CD84
5	69840001	69890000	1635.42	RFX4
13	64240001	64290000	1561.67	MYH7B
13	64200001	64250000	1561.67	GSS
3	8920001	8970000	1524.01	SLAMF1
5	69940001	69990000	1398.1	TRNAY-GUA
3	8860001	8910000	1379.41	CD48
10	59980001	60030000	1379.09	SLC27A2
9	34400001	34450000	1354.29	TSPYL4
9	34400001	34450000	1354.29	TSPYL1
7	75080001	75130000	1344.76	CCNG1
3	9300001	9350000	1329.83	NCSTN
3	9280001	9330000	1329.83	NHLH1
3	9260001	9310000	1329.83	LOC104971425
3	9260001	9310000	1329.83	LOC101902818
3	9260001	9310000	1329.83	VANGL2
13	63880001	63930000	1313.59	PIGU
13	63880001	63930000	1313.59	MAP1LC3A
13	63880001	63930000	1313.59	DYNLRB1
13	63880001	63930000	1313.59	ITCH
13	63440001	63490000	1287.23	EIF2S2
9	34420001	34470000	1254.85	NT5DC1
22	10860001	10910000	1208.5	ITGA9
22	10860001	10910000	1208.5	C22H3orf35
13	64260001	64310000	1112.36	TRPC4AP
13	64260001	64310000	1112.36	MIR499
13	64720001	64770000	1104.02	C13H20orf173
13	64720001	64770000	1104.02	LOC112449379
5	18560001	18610000	1081.65	LOC104972350
13	64680001	64730000	1081.15	LOC104973870
10	59940001	59990000	1080.57	HDC
5	9260001	9310000	1056.07	PPP1R12A
9	34460001	34510000	1046.62	TRNAS-GGA
10	57780001	57830000	1027.01	ARPP19
3	94500001	94550000	1007.18	OSBPL9
3	94460001	94510000	1007.18	MIR761
3	94460001	94510000	1007.18	NRDC
24	740001	790000	988.737	NFATC1
13	64660001	64710000	969.047	CEP250
13	64660001	64710000	969.047	TRNAM-CAU
13	64640001	64690000	959.676	GDF5
7	75100001	75150000	959.514	HMMR
7	75100001	75150000	959.514	NUDCD2
27	23900001	23950000	920.652	LOC104976084
6	116840001	116890000	897.985	FAM53A
6	116800001	116850000	897.985	SLBP
6	116800001	116850000	897.985	TMEM129
18	20860001	20910000	882.562	TOX3
13	64740001	64790000	862.201	ERGIC3
6	116780001	116830000	861.771	TACC3
6	116780001	116830000	861.771	LOC112447024
9	34500001	34550000	847.354	COL10A1
9	34520001	34570000	846.01	LOC101903794
10	58620001	58670000	844.783	SCG3
10	58620001	58670000	844.783	LYSMD2
10	57800001	57850000	825.306	MYO5A
22	10740001	10790000	820.45	GOLGA4
22	10700001	10750000	820.45	DCLK3
10	57680001	57730000	817.17	FAM214A
6	117040001	117090000	796.449	UVSSA
6	117040001	117090000	796.449	NKX1-1
5	19280001	19330000	785.633	LOC112446852
5	19260001	19310000	785.633	POC1B
5	19240001	19290000	785.633	LOC107131351
6	116720001	116770000	763.354	FGFR3
9	34560001	34610000	759.924	FRK
13	64760001	64810000	755.461	LOC526745
9	62760001	62810000	731.721	CGA
2	73360001	73410000	714.159	TSN
2	73340001	73390000	714.159	NIFK
22	10420001	10470000	712.767	MLH1
10	57560001	57610000	708.088	ONECUT1
10	57560001	57610000	708.088	LOC101904374
3	8800001	8850000	691.782	SLAMF7
24	900001	950000	682.678	ATP9B
24	700001	750000	671.784	LOC101902808
8	76020001	76070000	669.959	CCL19
8	76020001	76070000	669.959	LOC112447947
8	76000001	76050000	669.959	LOC104969408
8	76000001	76050000	669.959	LOC508933
8	75980001	76030000	669.959	CCL27
8	75980001	76030000	669.959	IL11RA
8	75980001	76030000	669.959	GALT
6	116880001	116930000	663.736	LOC104972780
24	960001	1010000	655.077	LOC112444240
8	76040001	76090000	636.99	CCL21
6	116700001	116750000	635.024	LETM1
6	116700001	116750000	635.024	LOC101905114
8	75960001	76010000	632.21	SIGMAR1
8	75960001	76010000	632.21	ARID3C
8	75940001	75990000	632.21	DCTN3
8	75940001	75990000	632.21	RPP25L
17	41740001	41790000	624.715	GRIA2
5	17800001	17850000	615.896	CEP290
5	17780001	17830000	615.896	C5H12orf29
5	69680001	69730000	609.848	POLR3B
5	19200001	19250000	603.262	LOC101906850
5	17760001	17810000	592.753	C5H12orf50
3	68920001	68970000	591.913	MSH4
8	77180001	77230000	587.547	RMI1
8	77180001	77230000	587.547	MIR7-2
8	77180001	77230000	587.547	HNRNPK
27	23940001	23990000	583.743	TRMT9B
4	30520001	30570000	575.546	LOC101907567
5	34300001	34350000	554.145	TRNAC-ACA
5	19180001	19230000	545.756	DUSP6
28	2920001	2970000	538.971	LOC614741
4	30660001	30710000	527.945	CDCA7L
13	62240001	62290000	527.731	SUN5
7	75140001	75190000	523.526	MAT2B
3	109820001	109870000	520.554	TRNAD-AUC
3	109780001	109830000	520.554	LOC112446036
3	109780001	109830000	520.554	AGO3
6	60260001	60310000	511.151	LOC112447073
6	60260001	60310000	511.151	LIMCH1
13	64580001	64630000	500.024	UQCC1
6	117080001	117130000	498.243	MAEA
9	63180001	63230000	497.136	LOC112448159
5	9120001	9170000	490.691	LOC112446863
5	9120001	9170000	490.691	PAWR
16	15240001	15290000	490.057	BRINP3
3	68900001	68950000	489.584	ASB17
12	11440001	11490000	487.015	NAA16
4	30420001	30470000	485.395	LOC104971985
4	30420001	30470000	485.395	LOC104968411
9	62820001	62870000	485.21	HTR1E
9	62800001	62850000	485.21	LOC112448199
17	39680001	39730000	480.693	RAPGEF2
22	10300001	10350000	479.429	LRRFIP2
22	10300001	10350000	479.429	LOC100848011
23	41540001	41590000	476.52	LOC112443921
8	77140001	77190000	472.737	C8H9orf64
28	2900001	2950000	470.665	LOC112444759
18	44780001	44830000	468.729	PDCD2L
10	60900001	60950000	468.288	GALK2
10	60900001	60950000	468.288	FAM227B
1	106800001	106850000	466.79	ARL14
18	44740001	44790000	460	GPI
5	18240001	18290000	457.991	KITLG
25	28600001	28650000	451.365	CALN1
18	44800001	44850000	441.105	UBA2
1	106880001	106930000	438.642	KPNA4
3	94740001	94790000	436.804	LOC112446084
5	70020001	70070000	435.547	RIC8B
27	23380001	23430000	431.205	C27H8orf48
27	23360001	23410000	431.205	DLC1
5	17900001	17950000	430.292	TMTC3
3	94340001	94390000	430.167	RAB3B
21	61520001	61570000	426.741	LOC112443165
2	120380001	120430000	412.525	ZNF362
2	120360001	120410000	412.525	A3GALT2
17	42600001	42650000	408.071	LOC112441999
13	56660001	56710000	403.466	PHACTR3
13	56620001	56670000	403.466	SYCP2
9	65520001	65570000	402.371	RIPPLY2
9	65520001	65570000	402.371	CYB5R4
2	72920001	72970000	401.377	TFCP2L1
21	58200001	58250000	401.134	UNC79
24	1020001	1070000	399.224	SALL3
7	95200001	95250000	398.388	ELL2
11	67040001	67090000	392.761	ARHGAP25
11	67020001	67070000	392.761	LOC112448809
11	67020001	67070000	392.761	PROKR1
9	91840001	91890000	389.584	CLDN20
9	91820001	91870000	389.584	TFB1M
21	61640001	61690000	386.292	VRK1
21	61640001	61690000	386.292	LOC112443164
24	640001	690000	386.238	CTDP1
7	29660001	29710000	383.583	LOC112447389
9	40940001	40990000	375.888	CEP57L1
9	40940001	40990000	375.888	LOC112448040
3	109840001	109890000	375.299	AGO1
20	22300001	22350000	373.152	MAP3K1
3	33360001	33410000	372.407	AHCYL1
3	33360001	33410000	372.407	STRIP1
16	1920001	1970000	371.78	GOLT1A
16	1920001	1970000	371.78	KISS1
16	1900001	1950000	371.78	REN
11	44600001	44650000	367.848	RANBP2
14	22220001	22270000	367.257	TRNAG-CCC
15	80060001	80110000	366.72	LOC521081
22	57740001	57790000	365.238	SLC6A6
16	1940001	1990000	364.609	PLEKHA6
22	10620001	10670000	358.867	LOC112443434
22	10620001	10670000	358.867	TRANK1
8	75880001	75930000	358.853	CNTFR
11	74460001	74510000	356.928	NCOA1
16	1880001	1930000	354.574	ETNK2
16	1880001	1930000	354.574	SOX13
19	53320001	53370000	352.519	C1QTNF1
19	53300001	53350000	352.519	ENGASE
17	39880001	39930000	351.386	LOC107133289
19	8180001	8230000	350.782	MSI2
10	58440001	58490000	350.62	TMOD3
10	58440001	58490000	350.62	LOC101905723
10	58440001	58490000	350.62	LEO1
21	10540001	10590000	349.134	LOC112441505
9	28440001	28490000	348.334	FABP7
9	28440001	28490000	348.334	LOC101909028
9	28420001	28470000	348.334	SMPDL3A
15	80120001	80170000	342.365	LOC782792
9	41020001	41070000	341.186	SESN1
4	30860001	30910000	340.901	RAPGEF5
1	132460001	132510000	340.411	STAG1
17	62780001	62830000	339.685	RNF10
17	62780001	62830000	339.685	LOC112442051
17	62760001	62810000	339.685	COQ5
17	62760001	62810000	339.685	DYNLL1
8	75860001	75910000	339.303	ENHO
3	94760001	94810000	338.881	EPS15
23	41340001	41390000	337.768	DTNBP1
5	116620001	116670000	336.193	CELSR1
8	79220001	79270000	334.877	GOLM1
27	24440001	24490000	334.763	LOC100848853
27	24440001	24490000	334.763	PRAG1
9	39400001	39450000	332.854	AMD1
3	1320001	1370000	331.94	POU2F1
18	45020001	45070000	329.314	LOC100138048
1	132880001	132930000	329.295	PCCB
11	74900001	74950000	328.098	FAM228B
11	74900001	74950000	328.098	FAM228A
13	62260001	62310000	327.519	BPIFB2
13	62260001	62310000	327.519	LOC112449420
10	5240001	5290000	326.298	CPLX2
16	2080001	2130000	325.507	LOC101907913
16	2040001	2090000	325.507	LOC101907689
18	45320001	45370000	325.023	LOC104970284
7	34600001	34650000	324.519	DMXL1
17	29320001	29370000	324.497	LOC101903064
9	65680001	65730000	323.213	THEMIS
9	65660001	65710000	323.213	LOC101907989
5	116600001	116650000	322.283	TRMU
5	116600001	116650000	322.283	GTSE1
5	116600001	116650000	322.283	TTC38
9	39440001	39490000	321.513	CDK19
13	3660001	3710000	321.183	SLX4IP
13	3660001	3710000	321.183	LOC112449424
13	3660001	3710000	321.183	MKKS
1	133040001	133090000	320.904	MSL2
3	33700001	33750000	320.809	LOC107132300
21	10520001	10570000	320.617	NR2F2
21	10520001	10570000	320.617	LOC101907944
17	45240001	45290000	317.273	SFSWAP
5	116860001	116910000	315.839	CERK
9	40740001	40790000	314.072	CD164
9	40740001	40790000	314.072	PPIL6
9	72620001	72670000	312.548	LOC112448187
23	41440001	41490000	311.977	JARID2
13	63080001	63130000	306.678	E2F1
13	63080001	63130000	306.678	C13H20orf144
13	63060001	63110000	306.678	NECAB3
13	63060001	63110000	306.678	CBFA2T2
3	8780001	8830000	305.477	LOC613822
3	8780001	8830000	305.477	LY9
17	42180001	42230000	304.977	PDGFC
25	28520001	28570000	302.8	LOC112444311
25	28520001	28570000	302.8	TYW1
7	73360001	73410000	301.305	GABRA6
1	4640001	4690000	301.019	KRTAP11-1
20	48960001	49010000	299.764	LOC112443083
13	59320001	59370000	296.513	TFAP2C
22	57100001	57150000	296.419	LOC112443501
6	66640001	66690000	295.514	CNGA1
6	66640001	66690000	295.514	NFXL1
24	46760001	46810000	295.438	HDHD2
24	46740001	46790000	295.438	KATNAL2
17	45200001	45250000	294.412	MMP17
27	24140001	24190000	293.386	LOC112444586
27	19880001	19930000	293.258	TRNAE-UUC
27	19840001	19890000	293.258	MTMR7
27	19840001	19890000	293.258	LOC104976062
27	24500001	24550000	291.863	LOC112444602
7	30100001	30150000	291.447	CSNK1G3
7	30100001	30150000	291.447	LOC101906976
5	59080001	59130000	290.438	LOC788258
5	59040001	59090000	290.438	LOC788242
11	29220001	29270000	289.724	LOC112448772
1	106560001	106610000	289.39	TRNAF-GAA
1	106560001	106610000	289.39	PPM1L
18	21560001	21610000	287.948	CHD9
3	33680001	33730000	287.581	LOC100295687
3	33680001	33730000	287.581	GSTM2
3	33680001	33730000	287.581	GSTM1
3	33680001	33730000	287.581	LOC615514
2	120300001	120350000	283.696	PHC2
2	120300001	120350000	283.696	LOC112443182
13	62280001	62330000	280.337	BPIFB6
16	8880001	8930000	280.294	LOC789494
2	106120001	106170000	279.468	RUFY4
8	79160001	79210000	279.302	NAA35
1	42760001	42810000	278.818	OR5K1
13	63340001	63390000	278.795	RALY
13	63340001	63390000	278.795	LOC112449329
11	72300001	72350000	278.761	TRIM54
11	72300001	72350000	278.761	UCN
11	72280001	72330000	278.761	MPV17
3	70640001	70690000	278.454	LRRIQ3
22	14240001	14290000	277.838	ULK4
11	72320001	72370000	276.228	SLC30A3
11	72320001	72370000	276.228	DNAJC5G
13	62180001	62230000	276.19	EFCAB8
13	62140001	62190000	276.19	MAPRE1
13	62140001	62190000	276.19	DNMT3B
13	62140001	62190000	276.19	LOC112449325
20	48940001	48990000	276.002	CDH10
27	19220001	19270000	274.352	PCM1
27	19220001	19270000	274.352	ASAH1
1	42780001	42830000	272.7	CLDND1
6	115400001	115450000	272.182	LOC101902106
6	115400001	115450000	272.182	RGS12
6	115400001	115450000	272.182	HGFAC
6	115400001	115450000	272.182	DOK7
27	3420001	3470000	271.119	CSMD1
7	34580001	34630000	270.531	TNFAIP8
19	36700001	36750000	270.168	LOC112442774
19	36740001	36790000	270.158	LOC104975064
28	23700001	23750000	269.821	CTNNA3
6	73520001	73570000	269.718	TRNAG-UCC
2	73260001	73310000	267.74	CLASP1
1	42700001	42750000	267.305	LOC785848
1	42700001	42750000	267.305	LOC785875
10	59880001	59930000	265.546	GABPB1
3	60260001	60310000	262.465	TTLL7
2	105920001	105970000	261.894	TNS1
11	44680001	44730000	261.049	LIMS1
11	44580001	44630000	260.936	CCDC138
11	44560001	44610000	260.936	EDAR
11	72260001	72310000	259.849	GTF3C2
11	72260001	72310000	259.849	EIF2B4
11	72260001	72310000	259.849	SNX17
11	72260001	72310000	259.849	ZNF513
11	72260001	72310000	259.849	PPM1G
9	91800001	91850000	258.428	TIAM2
3	32700001	32750000	257.867	KCNA3
3	32700001	32750000	257.867	TRNAK-UUU
13	4140001	4190000	257.781	LOC101901915
3	109900001	109950000	256.522	AGO4
17	62980001	63030000	256.392	SPPL3
17	62960001	63010000	256.392	ACADS
17	62960001	63010000	256.392	UNC119B
22	57040001	57090000	255.337	SYN2
5	59020001	59070000	253.858	LOC788220
4	32360001	32410000	253.573	LOC785370
4	32320001	32370000	253.573	SLC25A40
19	36900001	36950000	253.426	SPOP
22	34620001	34670000	251.509	LOC112443537
8	75840001	75890000	250.164	DNAI1
19	36880001	36930000	249.718	LOC112442794
19	36880001	36930000	249.718	SLC35B1
11	74820001	74870000	248.549	ITSN2
14	22180001	22230000	248.472	SOX17
21	16180001	16230000	248.404	AKAP13
1	32780001	32830000	247.957	CADM2
5	34260001	34310000	245.89	ARID2
5	34220001	34270000	245.89	SCAF11
18	45400001	45450000	245.413	LOC104970256
21	15860001	15910000	245.274	SV2B
18	44940001	44990000	245.024	LOC112442467
1	88320001	88370000	244.754	PPP2R3B
1	88320001	88370000	244.754	GTPBP6
1	88320001	88370000	244.754	PLCXD1
1	88320001	88370000	244.754	LOC112447626
1	88320001	88370000	244.754	KCNMB2
10	59060001	59110000	241.619	CYP19A1
10	59060001	59110000	241.619	LOC112448484
1	132220001	132270000	241.583	NCK1
10	55920001	55970000	239.416	UNC13C
3	33320001	33370000	239.13	ALX3
3	33300001	33350000	239.13	LOC112445978
7	73780001	73830000	238.472	GABRG2
19	53360001	53410000	238.298	CANT1
2	105980001	106030000	237.159	MIR2356
19	36840001	36890000	236.827	FAM117A
19	36840001	36890000	236.827	LOC101902801
19	36840001	36890000	236.827	KAT7
17	43400001	43450000	236.437	ASIC5
17	43380001	43430000	236.437	TDO2
17	43380001	43430000	236.437	LOC112442123
17	43380001	43430000	236.437	CTSO
16	63580001	63630000	236.226	RNASEL
16	63540001	63590000	236.226	RGSL1
18	45440001	45490000	236.101	LOC104972409
17	41340001	41390000	235.834	LOC112441998
8	103520001	103570000	235.319	AKNA
8	103520001	103570000	235.319	ORM1
8	103500001	103550000	235.319	COL27A1
9	72600001	72650000	235.226	LOC112448137
9	72580001	72630000	235.226	LOC100295884
9	72580001	72630000	235.226	LOC112448064
19	18680001	18730000	235.041	LOC112442615
19	18660001	18710000	235.041	OMG
19	18640001	18690000	235.041	EVI2B
19	18620001	18670000	234.888	EVI2A
9	40360001	40410000	234.203	FIG4
16	2820001	2870000	234.16	RBBP5
16	2820001	2870000	234.16	TMEM81
16	2780001	2830000	234.16	CNTN2
16	2780001	2830000	234.16	NFASC
5	69660001	69710000	234.035	TCP11L2
19	53280001	53330000	233.678	RBFOX3
9	98780001	98830000	232.859	QKI
9	98780001	98830000	232.859	LOC112448088
18	44900001	44950000	232.776	LOC104974850
18	44880001	44930000	232.776	WTIP
12	11380001	11430000	231.921	MTRF1
12	11380001	11430000	231.921	KBTBD7
10	9660001	9710000	231.866	LHFPL2
13	44360001	44410000	231.768	LOC104973799
17	44480001	44530000	231.667	LOC112442118
17	44480001	44530000	231.667	POLE
17	44480001	44530000	231.667	PXMP2
17	44480001	44530000	231.667	PGAM5
17	44480001	44530000	231.667	ANKLE2
15	59700001	59750000	230.141	LOC112441583
5	116820001	116870000	229.2	LOC112446784
14	23440001	23490000	229.162	SDR16C6
14	23400001	23450000	229.162	SDR16C5
6	100800001	100850000	228.888	ARHGAP24
5	19380001	19430000	228.885	LOC112446834
5	19380001	19430000	228.885	LOC101906971
5	19380001	19430000	228.885	GALNT4
3	111560001	111610000	228.768	CSMD2
3	111540001	111590000	228.768	C3H1orf94
2	72900001	72950000	228.159	TRNAL-CAA
21	2940001	2990000	228.109	ATP10A
13	32400001	32450000	227.692	SLC39A12
9	33980001	34030000	227.341	LOC100336222
17	62720001	62770000	227.107	SRSF9
17	62720001	62770000	227.107	GATC
17	62720001	62770000	227.107	TRIAP1
17	62720001	62770000	227.107	COX6A1
6	101000001	101050000	226.236	MAPK10
19	4980001	5030000	226.066	TOM1L1
11	44440001	44490000	225.471	LOC101904133
11	44420001	44470000	225.471	SH3RF3
5	41080001	41130000	224.768	SLC2A13
3	45200001	45250000	224.166	MIR137
6	116660001	116710000	224.059	NSD2
20	22280001	22330000	223.605	LOC104975241
20	22280001	22330000	223.605	SETD9
20	22280001	22330000	223.605	MIER3
27	24200001	24250000	223.126	LOC112444587
27	24200001	24250000	223.126	LONRF1
5	37240001	37290000	222.73	LOC786089
11	30720001	30770000	221.765	PPP1R21
17	62840001	62890000	221.677	LOC107133304
17	62840001	62890000	221.677	CABP1
17	62840001	62890000	221.677	POP5
16	45120001	45170000	221.421	LOC101906278
16	45100001	45150000	221.421	LOC786597
22	8600001	8650000	220.925	LOC112443446
6	117600001	117650000	219.663	MYL5
6	117600001	117650000	219.663	SLC49A3
6	117580001	117630000	219.663	LOC101906985
6	117580001	117630000	219.663	PCGF3
3	33280001	33330000	219.09	UBL4B
3	33280001	33330000	219.09	LOC112445977
3	33280001	33330000	219.09	SLC6A17
16	61380001	61430000	218.332	LHX4
16	61380001	61430000	218.332	LOC112441858
16	61380001	61430000	218.332	QSOX1
6	77280001	77330000	216.434	ADGRL3
3	68880001	68930000	215.348	LOC112446159
3	68860001	68910000	215.348	TRNAC-GCA
13	56680001	56730000	215.262	LOC112449313
17	42120001	42170000	214.869	LOC104974614
8	43740001	43790000	214.546	KANK1
5	116800001	116850000	214.216	LOC112446785
5	116800001	116850000	214.216	GRAMD4
16	2100001	2150000	214.2	PPP1R15B
19	36660001	36710000	214.052	LOC100196902
19	36660001	36710000	214.052	DLX4
19	36660001	36710000	214.052	DLX3
18	44680001	44730000	213.896	KIAA0355
16	75160001	75210000	211.937	MIR6121
16	75160001	75210000	211.937	PLXNA2
9	34240001	34290000	211.651	DSE
9	34220001	34270000	211.651	CALHM6
9	34220001	34270000	211.651	TRAPPC3L
22	57700001	57750000	211.615	MIR2888-2
22	57660001	57710000	211.615	GRIP2
9	41300001	41350000	211.553	LOC112448041
22	59460001	59510000	210.572	RUVBL1
22	59460001	59510000	210.572	LOC107131703
22	59420001	59470000	210.572	EEFSEC
11	20080001	20130000	210.044	CDC42EP3
1	15740001	15790000	209.507	NCAM2
13	3900001	3950000	208.393	JAG1
10	65020001	65070000	207.877	LOC101902663
10	65000001	65050000	207.877	SPATA5L1
10	65000001	65050000	207.877	MIR147
10	65000001	65050000	207.877	C10H15orf48
10	65000001	65050000	207.877	LOC112448495
10	65000001	65050000	207.877	LOC101902552
14	73300001	73350000	207.535	LOC100848906
14	73300001	73350000	207.535	OTUD6B
14	73300001	73350000	207.535	LRRC69
19	18580001	18630000	206.951	RAB11FIP4
8	77040001	77090000	206.847	KIF27
8	77040001	77090000	206.847	LOC112447826
8	77040001	77090000	206.847	GKAP1
23	32180001	32230000	206.768	SCGN
23	32180001	32230000	206.768	SLC17A1
17	48780001	48830000	206.662	TMEM132C
4	73140001	73190000	206.145	ZNF804B
9	41240001	41290000	206.057	ARMC2
8	76860001	76910000	204.877	UBQLN1
14	73900001	73950000	204.759	LOC112449548
14	73900001	73950000	204.759	RIPK2
7	81400001	81450000	204.166	SSBP2
5	20380001	20430000	203.718	LOC101907192
5	20380001	20430000	203.718	LOC112446835
7	22660001	22710000	203.71	FNIP1
7	22640001	22690000	203.71	MEIKIN
8	43560001	43610000	203.642	DMRT1
8	43540001	43590000	203.642	DMRT3

## Sheet: Sheet6
Table S6.functionally important genes among the candidate genes from Zaosheng cattle
NCOA6
ACSS2
GGT7
TP53INP2
RBM39
ROMO1
LOC112449441
ASIP
PHF20
NFS1
RBM12
CPNE1
SPAG4
LOC112445929
CD84
RFX4
MYH7B
GSS
SLAMF1
TRNAY-GUA
CD48
SLC27A2
TSPYL4
TSPYL1
CCNG1
NCSTN
NHLH1
LOC104971425
LOC101902818
VANGL2
PIGU
MAP1LC3A
ITCH
EIF2S2
NT5DC1
ITGA9
C22H3orf35
TRPC4AP
MIR499
LOC104972350
LOC104973870
HDC
PPP1R12A
TRNAS-GGA
ARPP19
OSBPL9
MIR761
NRDC
NFATC1
CEP250
TRNAM-CAU
GDF5
LOC104976084
FAM53A
SLBP
TMEM129
TOX3
TACC3
LOC112447024
SCG3
LYSMD2
MYO5A
GOLGA4
DCLK3
FAM214A
UVSSA
NKX1-1
POC1B
LOC107131351
FGFR3
FRK
LOC526745
CGA
TSN
NIFK
MLH1
ONECUT1
LOC101904374
SLAMF7
ATP9B
CCL19
LOC112447947
LOC104969408
LOC508933
CCL27
IL11RA
GALT
LOC112444240
LETM1
LOC101905114
SIGMAR1
ARID3C
DCTN3
RPP25L
GRIA2
CEP290
C5H12orf29
POLR3B
LOC101906850
C5H12orf50
MSH4
RMI1
MIR7-2
HNRNPK
TRNAC-ACA
DUSP6
SUN5
TRNAD-AUC
LOC112446036
AGO3
LOC112447073
LIMCH1
UQCC1
LOC112446863
PAWR
BRINP3
ASB17
NAA16
LOC104968411
HTR1E
RAPGEF2
LRRFIP2
LOC100848011
C8H9orf64
PDCD2L
GALK2
FAM227B
GPI
KITLG
CALN1
UBA2
KPNA4
RIC8B
DLC1
TMTC3
RAB3B
SYCP2
TFCP2L1
UNC79
ELL2
PROKR1
CLDN20
TFB1M
VRK1
LOC112443164
AGO1
MAP3K1
AHCYL1
STRIP1
RANBP2
TRNAG-CCC
LOC521081
PLEKHA6
LOC112443434
TRANK1
CNTFR
NCOA1
C1QTNF1
ENGASE
MSI2
TMOD3
LEO1
LOC112441505
FABP7
LOC101909028
SMPDL3A
SESN1
RAPGEF5
STAG1
RNF10
LOC112442051
COQ5
DYNLL1
ENHO
EPS15
DTNBP1
CELSR1
GOLM1
LOC100848853
PRAG1
AMD1
LOC100138048
BPIFB2
LOC112449420
LOC101907913
LOC101907689
DMXL1
LOC101903064
THEMIS
LOC101907989
TRMU
GTSE1
CDK19
MSL2
NR2F2
LOC101907944
CERK
CD164
PPIL6
LOC112448187
E2F1
C13H20orf144
NECAB3
CBFA2T2
LOC613822
LY9
LOC112444311
LOC112443083
TFAP2C
CNGA1
NFXL1
MMP17
TRNAE-UUC
LOC788258
LOC788242
TRNAF-GAA
PPM1L
CHD9
LOC789494
NAA35
OR5K1
RALY
TRIM54
UCN
MPV17
LRRIQ3
SLC30A3
DNAJC5G
EFCAB8
MAPRE1
DNMT3B
CDH10
PCM1
TNFAIP8
LOC112442774
LOC104975064
TRNAG-UCC
CLASP1
GABPB1
TNS1
CCDC138
GTF3C2
EIF2B4
SNX17
ZNF513
PPM1G
TIAM2
KCNA3
TRNAK-UUU
AGO4
LOC788220
SPOP
DNAI1
LOC112442794
SLC35B1
ITSN2
CADM2
ARID2
SCAF11
SV2B
PPP2R3B
GTPBP6
PLCXD1
LOC112447626
KCNMB2
CYP19A1
LOC112448484
NCK1
GABRG2
FAM117A
LOC101902801
KAT7
ASIC5
TDO2
LOC112442123
CTSO
LOC104972409
AKNA
ORM1
COL27A1
LOC112448137
CNTN2
NFASC
TCP11L2
RBFOX3
QKI
MTRF1
LOC104973799
LOC112446784
LOC112446834
LOC101906971
GALNT4
SLC39A12
LOC100336222
SRSF9
GATC
TRIAP1
COX6A1
MAPK10
SLC2A13
MIR137
NSD2
LOC104975241
SETD9
PPP1R21
LOC107133304
CABP1
POP5
LHX4
QSOX1
ADGRL3
LOC112446159
TRNAC-GCA
KANK1
GRAMD4
LOC100196902
DLX4
DLX3
KIAA0355
MIR6121
PLXNA2
DSE
LOC112448041
CDC42EP3
LOC101902663
SPATA5L1
LOC100848906
OTUD6B
LRRC69
KIF27
LOC112447826
GKAP1
ARMC2
UBQLN1
LOC101907192
LOC112446835

## Sheet: Sheet7
Table 7. A summary of genes from Fst in Zaosheng cattle (compared to Chinese indicine cattle).
Chrom	Starting position	Ending position	Fst	Gene
13	61660001	61710000	0.840921	POFUT1
13	61700001	61750000	0.84006	KIF3B
13	61640001	61690000	0.822129	PLAGL2
13	61580001	61630000	0.734716	TM9SF4
7	53760001	53810000	0.721426	LOC104969199
13	61480001	61530000	0.718793	CCM2L
7	53780001	53830000	0.717026	ARHGAP26
13	61440001	61490000	0.706587	XKR7
6	117300001	117350000	0.705027	FGFRL1
5	56740001	56790000	0.70342	ATP5F1B
13	61520001	61570000	0.695405	HCK
13	61240001	61290000	0.693349	TPX2
1	97400001	97450000	0.690879	SAMD7
11	73360001	73410000	0.690136	TRNAC-ACA
22	47960001	48010000	0.684207	TMEM110
5	56760001	56810000	0.683136	BAZ2A
5	56760001	56810000	0.683136	MIR677
5	56760001	56810000	0.683136	LOC112446708
5	56760001	56810000	0.683136	LOC112446861
5	56780001	56830000	0.68311	RBMS2
11	73420001	73470000	0.678242	KIF3C
2	125140001	125190000	0.677436	LOC107131363
5	56720001	56770000	0.669431	PTGES3
2	125160001	125210000	0.666416	EYA3
2	125160001	125210000	0.666416	PTAFR
22	48240001	48290000	0.6644	SMIM4
5	58060001	58110000	0.663949	LOC782338
5	56880001	56930000	0.663131	MIP
5	56880001	56930000	0.663131	SPRYD4
5	56880001	56930000	0.663131	GLS2
5	58560001	58610000	0.658946	LOC100138866
5	58340001	58390000	0.65582	LOC787601
10	53320001	53370000	0.655303	LOC112448664
5	58360001	58410000	0.654546	LOC787640
5	56400001	56450000	0.65087	GPR182
5	56400001	56450000	0.65087	ZBTB39
1	97240001	97290000	0.645568	GPR160
22	48780001	48830000	0.644307	DUSP7
1	97260001	97310000	0.64325	LOC112448328
21	7740001	7790000	0.639019	IGF1R
21	7740001	7790000	0.639019	LOC107131589
5	56380001	56430000	0.637637	TAC3
5	9120001	9170000	0.636273	LOC112446863
7	54280001	54330000	0.626874	LOC107132646
6	117620001	117670000	0.625408	PDE6B
6	117620001	117670000	0.625408	ATP5ME
21	61200001	61250000	0.624119	GSKIP
1	97340001	97390000	0.62358	SEC62
5	56980001	57030000	0.622893	LOC107132490
5	56980001	57030000	0.622893	PAN2
5	56980001	57030000	0.622893	MIR2432
5	56960001	57010000	0.622762	IL23A
5	56960001	57010000	0.622762	STAT2
13	61420001	61470000	0.62208	PDRG1
5	56900001	56950000	0.621891	TIMELESS
22	32500001	32550000	0.621887	EOGT
5	56600001	56650000	0.621133	LOC112446872
5	56600001	56650000	0.621133	LOC112446873
15	29220001	29270000	0.617816	PHLDB1
2	124800001	124850000	0.617545	RAB42
1	143960001	144010000	0.616862	AGPAT3
5	58300001	58350000	0.61603	LOC512580
22	32460001	32510000	0.614863	TMF1
10	57780001	57830000	0.614066	ARPP19
13	61300001	61350000	0.613914	MYLK2
22	43060001	43110000	0.613148	DNASE1L3
22	43060001	43110000	0.613148	LOC112443453
2	124780001	124830000	0.611704	TAF12
2	125120001	125170000	0.611065	DNAJC8
7	53000001	53050000	0.60798	RNF14
16	40780001	40830000	0.607132	TNFSF4
11	340001	390000	0.606781	MERTK
22	47780001	47830000	0.606058	RFT1
5	58380001	58430000	0.605605	LOC100140428
5	58380001	58430000	0.605605	LOC787659
22	47840001	47890000	0.605241	SFMBT1
10	57800001	57850000	0.604892	MYO5A
2	125080001	125130000	0.604811	SESN2
22	48760001	48810000	0.603862	LOC112443472
18	14640001	14690000	0.603646	TCF25
28	24860001	24910000	0.60132	TET1
13	63440001	63490000	0.600791	EIF2S2
18	14620001	14670000	0.600559	LOC112442275
18	14620001	14670000	0.600559	SPIRE2
22	48020001	48070000	0.600421	ITIH4
22	48020001	48070000	0.600421	MUSTN1
10	57560001	57610000	0.598042	ONECUT1
10	57560001	57610000	0.598042	LOC101904374
13	63600001	63650000	0.597521	ASIP
13	34760001	34810000	0.596613	SVIL
6	117380001	117430000	0.5966	TMEM175
13	59660001	59710000	0.596524	NSFL1C
5	57540001	57590000	0.596516	METTL7B
3	109760001	109810000	0.594874	LOC112446036
6	117260001	117310000	0.593807	RNF212
13	64000001	64050000	0.592249	TP53INP2
7	53020001	53070000	0.590698	GNPDA1
8	73340001	73390000	0.590624	MIR2898
8	73340001	73390000	0.590624	LOC112447909
1	129600001	129650000	0.590048	LOC112448321
7	17520001	17570000	0.589229	LOC508459
4	81060001	81110000	0.589216	LOC112446409
28	25080001	25130000	0.589179	STOX1
13	64020001	64070000	0.589108	NCOA6
3	109820001	109870000	0.588861	TRNAD-AUC
15	42360001	42410000	0.587802	SBF2
15	74960001	75010000	0.58752	TP53I11
3	110020001	110070000	0.587332	C3H1orf216
5	56700001	56750000	0.585869	NACA
2	125100001	125150000	0.585497	ATP5IF1
13	63620001	63670000	0.581758	LOC112449441
13	59640001	59690000	0.581731	SIRPB2
13	59640001	59690000	0.581731	SIRPD
6	117360001	117410000	0.579987	DGKQ
6	117340001	117390000	0.579827	SLC26A1
6	117340001	117390000	0.579827	MIR2449
6	117340001	117390000	0.579827	IDUA
3	95300001	95350000	0.5786	LOC112446016
3	95300001	95350000	0.5786	LOC112446015
3	95300001	95350000	0.5786	CDKN2C
22	48140001	48190000	0.576919	PBRM1
22	48140001	48190000	0.576919	LOC112443563
22	48140001	48190000	0.576919	LOC112443567
22	48140001	48190000	0.576919	LOC112443564
13	63640001	63690000	0.57686	AHCY
19	24760001	24810000	0.576736	UBE2G1
19	26200001	26250000	0.574608	LOC101904050
15	79320001	79370000	0.574316	OR8K3
6	117660001	117710000	0.573265	LOC101907574
15	80760001	80810000	0.573121	SMTNL1
7	53040001	53090000	0.57218	LOC112447444
22	48040001	48090000	0.571528	ITIH3
19	26280001	26330000	0.570882	ZNF594
13	42840001	42890000	0.569987	ANKRD16
1	97160001	97210000	0.56998	PHC3
6	117400001	117450000	0.569647	GAK
5	69840001	69890000	0.568934	RFX4
11	106480001	106530000	0.568416	DPH7
11	106480001	106530000	0.568416	MRPL41
1	107640001	107690000	0.567228	LOC112448347
13	61140001	61190000	0.567136	ID1
15	80780001	80830000	0.567021	UBE2L6
22	48060001	48110000	0.566433	ITIH1
5	57460001	57510000	0.564996	GDF11
1	129580001	129630000	0.563985	RBP2
4	81040001	81090000	0.563302	LOC101907101
13	64140001	64190000	0.562134	ACSS2
15	76420001	76470000	0.561626	LOC100141070
13	59320001	59370000	0.560903	TFAP2C
6	117600001	117650000	0.560668	MYL5
6	117600001	117650000	0.560668	SLC49A3
15	80740001	80790000	0.560586	TIMM10
7	53600001	53650000	0.560403	MIR2460
19	26300001	26350000	0.560011	ZFP3
19	26300001	26350000	0.560011	ZNF232
13	59700001	59750000	0.559957	FKBP1A
22	47700001	47750000	0.559887	PRKCD
22	47700001	47750000	0.559887	LOC104975561
13	64200001	64250000	0.559666	GSS
15	29520001	29570000	0.559011	FOXR1
15	29180001	29230000	0.558959	ARCN1
29	49500001	49550000	0.558318	MRPL23
5	55700001	55750000	0.558254	OS9
5	56560001	56610000	0.557145	LOC100138638
24	34120001	34170000	0.55665	GATA6
13	55480001	55530000	0.556044	CDH4
4	80880001	80930000	0.556039	MPLKIP
4	80880001	80930000	0.556039	LOC112446479
5	77480001	77530000	0.555772	BICD1
1	129380001	129430000	0.555745	LOC112448327
7	15900001	15950000	0.555475	LOC538435
13	63880001	63930000	0.555124	PIGU
13	63880001	63930000	0.555124	MAP1LC3A
1	128340001	128390000	0.554755	CLSTN2
22	43080001	43130000	0.554691	LOC112443489
10	51660001	51710000	0.554393	LIPC
13	63060001	63110000	0.553141	NECAB3
12	48100001	48150000	0.552899	LOC112449063
6	117440001	117490000	0.552831	CPLX1
5	58080001	58130000	0.55242	LOC782220
5	58080001	58130000	0.55242	LOC782296
5	55680001	55730000	0.552357	LOC112446705
5	55680001	55730000	0.552357	AGAP2
5	55680001	55730000	0.552357	TSPAN31
5	55680001	55730000	0.552357	CDK4
13	63740001	63790000	0.552129	ITCH
5	58580001	58630000	0.552122	LOC787866
16	40760001	40810000	0.551346	LOC112441832
13	63120001	63170000	0.550949	PXMP4
13	59780001	59830000	0.550877	SNPH
7	53580001	53630000	0.55065	FGF1
5	57480001	57530000	0.550304	CD63
5	57480001	57530000	0.550304	LOC101903534
22	43000001	43050000	0.549613	LOC112443550
23	17640001	17690000	0.549499	CAPN11
12	86620001	86670000	0.549403	DCUN1D2
7	52920001	52970000	0.549065	KIAA0141
10	53600001	53650000	0.548996	ZNF280D
6	117240001	117290000	0.548788	LOC112447141
7	15880001	15930000	0.548646	ACP5
19	37560001	37610000	0.548031	UBE2Z
11	480001	530000	0.547402	ANAPC1
13	63340001	63390000	0.546577	RALY
13	63340001	63390000	0.546577	LOC112449329
13	59200001	59250000	0.546287	LOC112449320
22	55740001	55790000	0.546275	LOC112443495
25	36080001	36130000	0.544887	ZCWPW1
1	106380001	106430000	0.544856	PPM1L
13	64120001	64170000	0.544799	GGT7
15	79100001	79150000	0.544377	LOC782913
15	79100001	79150000	0.544377	LOC528502
10	53060001	53110000	0.543895	TCF12
19	38720001	38770000	0.543801	LOC100848872
23	17620001	17670000	0.543254	TMEM63B
23	17620001	17670000	0.543254	TRNAA-UGC
15	34200001	34250000	0.542795	SCN3B
7	17500001	17550000	0.542455	LOC112447600
5	57820001	57870000	0.541858	LOC510046
13	61180001	61230000	0.541606	LOC107133075
13	61180001	61230000	0.541606	BCL2L1
2	63300001	63350000	0.541587	LOC112443726
13	61160001	61210000	0.541586	COX4I2
5	56440001	56490000	0.541201	LOC100139075
13	43400001	43450000	0.540779	LOC112441538
15	29120001	29170000	0.540458	LOC112441712
15	29080001	29130000	0.540209	KMT2A
19	26120001	26170000	0.539755	RABEP1
19	26120001	26170000	0.539755	MIR199C
19	26120001	26170000	0.539755	NUP88
19	26120001	26170000	0.539755	RPAIN
19	26120001	26170000	0.539755	C1QBP
26	10520001	10570000	0.539499	STAMBPL1
26	10520001	10570000	0.539499	ANKRD22
22	49940001	49990000	0.539476	TMEM115
16	3840001	3890000	0.538913	AVPR1B
13	61360001	61410000	0.538911	DUSP15
15	42340001	42390000	0.538634	MIR6518
15	42340001	42390000	0.538634	ADM
15	42820001	42870000	0.538295	LOC104974249
19	38700001	38750000	0.537924	TBKBP1
19	38700001	38750000	0.537924	TBX21
15	29060001	29110000	0.537918	LOC101902944
7	43360001	43410000	0.537701	PRTN3
7	43360001	43410000	0.537701	LOC112447659
7	43360001	43410000	0.537701	AZU1
29	49520001	49570000	0.537688	LOC101902793
7	43340001	43390000	0.537614	LOC112447411
7	43340001	43390000	0.537614	PLPPR3
29	49540001	49590000	0.53712	TNNT3
5	55840001	55890000	0.536941	PIP4K2C
5	55840001	55890000	0.536941	DTX3
5	55840001	55890000	0.536941	ARHGEF25
21	21640001	21690000	0.536616	PRC1
1	81600001	81650000	0.536514	LIPH
6	117680001	117730000	0.535908	PIGG
11	280001	330000	0.535906	TMEM87B
25	36060001	36110000	0.535886	MEPCE
25	36060001	36110000	0.535886	PPP1R35
26	10640001	10690000	0.535671	LOC112444519
26	10640001	10690000	0.535671	FAS
13	59600001	59650000	0.535383	MC3R
13	61340001	61390000	0.533636	LOC618409
13	61340001	61390000	0.533636	FOXS1
13	61760001	61810000	0.533469	ASXL1
15	29160001	29210000	0.533341	IFT46
15	29160001	29210000	0.533341	TMEM25
15	29160001	29210000	0.533341	TTC36
15	75200001	75250000	0.532983	PRDM11
12	86640001	86690000	0.532648	TMCO3
4	30180001	30230000	0.532472	SP4
22	55760001	55810000	0.532432	TAMM41
4	32280001	32330000	0.532364	SLC25A40
12	86600001	86650000	0.532183	ADPRHL1
12	86600001	86650000	0.532183	MIR2302
12	86600001	86650000	0.532183	LOC112449110
11	46960001	47010000	0.532105	PAX8
7	43380001	43430000	0.531862	MED16
7	43380001	43430000	0.531862	CFD
7	43380001	43430000	0.531862	ELANE
16	3780001	3830000	0.53186	RHEX
9	42900001	42950000	0.531854	C9H6orf203
11	45680001	45730000	0.531486	UXS1
15	29500001	29550000	0.531437	UPK2
19	37540001	37590000	0.531384	SNF8
15	29600001	29650000	0.531018	HYOU1
3	109900001	109950000	0.530525	AGO4
15	29560001	29610000	0.530117	SLC37A4
15	29560001	29610000	0.530117	TRAPPC4
15	76380001	76430000	0.529674	AMBRA1
15	76380001	76430000	0.529674	CHRM4
15	29540001	29590000	0.529477	RPS25
15	29540001	29590000	0.529477	CCDC84
21	37700001	37750000	0.529448	LOC112443377
15	75220001	75270000	0.529035	LOC101906676
14	47540001	47590000	0.528863	EIF3H
14	47540001	47590000	0.528863	UTP23
7	52960001	53010000	0.528375	PCDH12
21	58940001	58990000	0.528005	SERPINA6
5	58720001	58770000	0.527993	LOC788027
5	58720001	58770000	0.527993	OR6C1
19	37580001	37630000	0.527898	LOC112442841
19	37580001	37630000	0.527898	ATP5MC1
19	60740001	60790000	0.527891	LOC107131547
5	56340001	56390000	0.527801	MYO1A
5	56340001	56390000	0.527801	NEMP1
5	56340001	56390000	0.527801	LOC101902542
5	56340001	56390000	0.527801	NAB2
5	56340001	56390000	0.527801	STAT6
18	14660001	14710000	0.527686	TUBB3
18	14660001	14710000	0.527686	MC1R
3	109320001	109370000	0.52763	LOC101904166
13	61380001	61430000	0.527171	TTLL9
14	24620001	24670000	0.526868	CYP7A1
1	144180001	144230000	0.526558	ICOSLG
29	48860001	48910000	0.526369	LOC112444897
19	38360001	38410000	0.526343	CBX1
11	73220001	73270000	0.525679	HADHA
13	64840001	64890000	0.525671	NFS1
13	64840001	64890000	0.525671	RBM12
19	38340001	38390000	0.525586	SNX11
13	63080001	63130000	0.524653	E2F1
13	63080001	63130000	0.524653	C13H20orf144
2	63440001	63490000	0.524358	LOC112442684
2	63440001	63490000	0.524358	LOC112443673
13	59760001	59810000	0.524178	SDCBP2
22	48540001	48590000	0.524135	GLYCTK
22	48540001	48590000	0.524135	MIR135A-1
13	42920001	42970000	0.523987	FAM208B
5	55820001	55870000	0.523743	SLC26A10
5	55820001	55870000	0.523743	B4GALNT1
29	30160001	30210000	0.523664	KIRREL3
3	109840001	109890000	0.523569	AGO1
13	42880001	42930000	0.5232	GDI2
5	57500001	57550000	0.522734	ITGA7
5	57500001	57550000	0.522734	BLOC1S1
5	57500001	57550000	0.522734	RDH5
11	73300001	73350000	0.522532	RAB10
26	10420001	10470000	0.522105	LIPN
26	10420001	10470000	0.522105	LIPK
19	37920001	37970000	0.521904	HOXB1
5	59460001	59510000	0.52165	LOC788524
13	42860001	42910000	0.521638	LOC112449291
28	25900001	25950000	0.521479	FAM241B
8	7460001	7510000	0.521308	DEFB136
13	74260001	74310000	0.520756	PTI
4	29820001	29870000	0.520753	TRNAC-GCA
1	97140001	97190000	0.520531	TRNAK-CUU
9	25040001	25090000	0.520019	LOC112448124
5	58180001	58230000	0.520003	OR6C68
5	58180001	58230000	0.520003	OR6C2
7	17460001	17510000	0.519663	LOC518134
7	17460001	17510000	0.519663	LOC112447356
7	17460001	17510000	0.519663	LOC100337081
22	48700001	48750000	0.519385	POC1A
22	48700001	48750000	0.519385	ALAS1
11	72600001	72650000	0.519134	LOC112448909
11	72600001	72650000	0.519134	MAPRE3
11	72600001	72650000	0.519134	LOC101906001
11	72600001	72650000	0.519134	TMEM214
5	57560001	57610000	0.518648	LOC520938
23	51700001	51750000	0.518562	LOC101904396
27	1080001	1130000	0.518288	DLGAP2
13	48080001	48130000	0.517973	MCM8
21	21660001	21710000	0.5176	RCCD1
21	21660001	21710000	0.5176	LOC112443356
11	48120001	48170000	0.517541	RMND5A
11	48120001	48170000	0.517541	CD8A
2	124880001	124930000	0.517415	PHACTR4
2	124880001	124930000	0.517415	LOC112443405
2	124880001	124930000	0.517415	LOC112443631
2	124880001	124930000	0.517415	LOC112443632
2	124880001	124930000	0.517415	LOC112443630
2	124880001	124930000	0.517415	SNHG3
9	43280001	43330000	0.517397	RTN4IP1
2	34920001	34970000	0.517221	TBR1
6	117220001	117270000	0.517109	LOC100848288
6	117220001	117270000	0.517109	SPON2
29	48820001	48870000	0.517106	KCNQ1
4	45180001	45230000	0.516251	LOC104972026
5	115780001	115830000	0.516202	RIBC2
5	58240001	58290000	0.515972	LOC787535
5	58240001	58290000	0.515972	LOC787518
13	63140001	63190000	0.515871	ZNF341
4	32240001	32290000	0.515756	DBF4
4	32240001	32290000	0.515756	CCDC126
5	56940001	56990000	0.515591	ApoN
5	56940001	56990000	0.515591	APOF
5	59260001	59310000	0.515559	OR10A7
10	51700001	51750000	0.515354	LOC112448468
14	30300001	30350000	0.515125	LOC104974036
19	37520001	37570000	0.514947	GIP
19	37520001	37570000	0.514947	IGF2BP1
28	25140001	25190000	0.514856	DDX50
15	28960001	29010000	0.514514	CD3E
1	129940001	129990000	0.513858	LOC112447798
27	41940001	41990000	0.513852	NR1D2
27	41940001	41990000	0.513852	LOC112444600
5	57000001	57050000	0.513045	CS
5	57000001	57050000	0.513045	CNPY2
19	37760001	37810000	0.512735	PRAC2
19	37760001	37810000	0.512735	HOXB13
19	37760001	37810000	0.512735	MIR1814A
19	37760001	37810000	0.512735	TTLL6
18	14600001	14650000	0.512221	FANCA
18	14600001	14650000	0.512221	ZNF276
3	107300001	107350000	0.511965	TRNAG-CCC
29	49560001	49610000	0.511848	LSP1
29	49560001	49610000	0.511848	PRR33
13	63160001	63210000	0.511723	LOC112449328
14	37060001	37110000	0.511706	UBE2W
14	37060001	37110000	0.511706	STAU2
7	45760001	45810000	0.510915	SKP1
19	37900001	37950000	0.510812	HOXB2
19	37900001	37950000	0.510812	LOC100848766
19	37900001	37950000	0.510812	LOC104975073
17	62720001	62770000	0.510804	SRSF9
6	110720001	110770000	0.510637	FBXL5
6	110720001	110770000	0.510637	MIR2448
18	14500001	14550000	0.510498	DPEP1
18	14500001	14550000	0.510498	LOC112442274
18	14500001	14550000	0.510498	CPNE7
29	45140001	45190000	0.510111	GRK2
22	42980001	43030000	0.509714	ABHD6
11	73260001	73310000	0.509446	GAREM2
1	97200001	97250000	0.50912	LOC112447730
2	124820001	124870000	0.508975	TRNAU1AP
2	124820001	124870000	0.508975	LOC112443669
2	124820001	124870000	0.508975	LOC112443659
2	124820001	124870000	0.508975	LOC112443652
2	124820001	124870000	0.508975	LOC112443648
2	124820001	124870000	0.508975	SNHG12
10	51840001	51890000	0.508886	LOC101903685
13	63840001	63890000	0.508672	DYNLRB1
7	12280001	12330000	0.508576	LOC112447340
8	73300001	73350000	0.508484	EBF2
29	49480001	49530000	0.508438	LOC112444916
29	49480001	49530000	0.508438	H19
28	24820001	24870000	0.508187	SLC25A16
26	10440001	10490000	0.507888	LIPM
18	14520001	14570000	0.507801	CDK10
18	14520001	14570000	0.507801	LOC104974758
18	14520001	14570000	0.507801	SPATA33
18	14520001	14570000	0.507801	CHMP1A
22	48120001	48170000	0.507489	GNL3
22	48120001	48170000	0.507489	GLT8D1
22	48120001	48170000	0.507489	SPCS1
5	59840001	59890000	0.507485	NEUROD4
29	12700001	12750000	0.50727	PRCP
25	36020001	36070000	0.506846	NYAP1
9	59580001	59630000	0.506083	LOC101902479
19	26240001	26290000	0.505836	SCIMP
18	12320001	12370000	0.505437	MTHFSD
8	7540001	7590000	0.505328	FDFT1
13	74240001	74290000	0.505246	LOC104973892
13	74240001	74290000	0.505246	LOC112449240
13	74240001	74290000	0.505246	LOC404103
11	45740001	45790000	0.505188	LOC112448952
7	56020001	56070000	0.505137	LOC112447611
22	29160001	29210000	0.504943	RYBP
14	23240001	23290000	0.504923	LOC112449628
14	23240001	23290000	0.504923	RPS20
22	49080001	49130000	0.504372	GRM2
7	43420001	43470000	0.504247	ARID3A
7	43420001	43470000	0.504247	KISS1R
9	25280001	25330000	0.50422	HINT3
7	43120001	43170000	0.504177	TPGS1
7	43120001	43170000	0.504177	MADCAM1
3	51080001	51130000	0.504135	GLMN
21	41840001	41890000	0.504034	LOC112443378
7	43320001	43370000	0.503964	PTBP1
11	500001	550000	0.503562	LOC112448967
15	74880001	74930000	0.503487	TSPAN18
5	58520001	58570000	0.503418	OR6C75
23	17600001	17650000	0.503198	MRPL14
23	17600001	17650000	0.503198	LOC112443843
8	76020001	76070000	0.502963	CCL19
8	76020001	76070000	0.502963	LOC112447947
8	100920001	100970000	0.502572	PTGR1
11	30840001	30890000	0.502489	STON1
28	60001	110000	0.50213	LOC787869
29	12680001	12730000	0.50196	DDIAS
15	79300001	79350000	0.50187	LOC785406
11	460001	510000	0.501604	LOC112448914
4	30020001	30070000	0.501128	LOC613345
13	39580001	39630000	0.50101	CFAP61
13	39580001	39630000	0.50101	CRNKL1
13	39580001	39630000	0.50101	NAA20
16	45780001	45830000	0.500788	CAMTA1
14	10700001	10750000	0.500769	FAM49B
19	24940001	24990000	0.500707	SPNS2
12	29260001	29310000	0.500582	RXFP2
1	135860001	135910000	0.500078	CDV3
5	59240001	59290000	0.499505	LOC788372
5	59240001	59290000	0.499505	LOC788357
7	12840001	12890000	0.499424	MAN2B1
2	63740001	63790000	0.499253	NCKAP5
22	42880001	42930000	0.499205	PXK
22	42880001	42930000	0.499205	PDHB
22	42880001	42930000	0.499205	KCTD6
13	60160001	60210000	0.499086	ANGPT4
21	21680001	21730000	0.498819	UNC45A
2	34020001	34070000	0.498781	GCA
2	34020001	34070000	0.498781	LOC112442562
1	144160001	144210000	0.498456	LOC112448005
25	19980001	20030000	0.498391	LOC101905757
5	58020001	58070000	0.498389	LOC782430
5	59440001	59490000	0.498312	LOC100139733
5	59440001	59490000	0.498312	LOC788512
7	100001	150000	0.497917	LOC101907627
25	36040001	36090000	0.497879	C25H7orf61
25	36040001	36090000	0.497879	TSC22D4
2	125000001	125050000	0.49746	LOC104971345
21	21700001	21750000	0.496703	MAN2A2
21	21700001	21750000	0.496703	HDDC3
13	46060001	46110000	0.496679	ADARB2
4	102920001	102970000	0.49647	KLRG2
7	12860001	12910000	0.496376	LOC783540
21	24500001	24550000	0.496358	SH3GL3
4	45600001	45650000	0.496269	LHFPL3
5	59480001	59530000	0.496103	LOC788535
3	19580001	19630000	0.496012	VPS72
18	14540001	14590000	0.495592	VPS9D1
18	14540001	14590000	0.495592	SPATA2L
22	48080001	48130000	0.495447	NEK4
11	260001	310000	0.495358	FBLN7
24	34420001	34470000	0.495076	MIR133A-2
24	34420001	34470000	0.495076	MIR1-2
24	34420001	34470000	0.495076	MIB1
22	49340001	49390000	0.49485	DOCK3
22	49340001	49390000	0.49485	LOC112443475
22	49340001	49390000	0.49485	MANF
22	49340001	49390000	0.49485	RBM15B
5	56680001	56730000	0.494829	PRIM1
11	74240001	74290000	0.494673	DNAJC27
23	18220001	18270000	0.49369	SUPT3H
19	38220001	38270000	0.493565	MIR2340
13	64860001	64910000	0.49355	RBM39
13	64860001	64910000	0.49355	ROMO1
14	23260001	23310000	0.493415	MOS
14	23260001	23310000	0.493415	LOC112449630
25	37940001	37990000	0.493399	RSPH10B
25	37940001	37990000	0.493399	CCZ1
25	37940001	37990000	0.493399	LOC100850875
25	37940001	37990000	0.493399	LOC112444303
8	7520001	7570000	0.493072	CTSB
28	24780001	24830000	0.493034	DNA2
7	43740001	43790000	0.492969	MUM1
3	105480001	105530000	0.492698	NFYC
25	37780001	37830000	0.492605	LOC104975913
4	103100001	103150000	0.492552	HIPK2
3	19560001	19610000	0.49219	PIP5K1A
3	19560001	19610000	0.49219	PSMD4
2	124760001	124810000	0.491816	LOC112443660
2	124760001	124810000	0.491816	GMEB1
7	57500001	57550000	0.491765	POU4F3
23	17960001	18010000	0.491747	CCNI2
7	43400001	43450000	0.491401	R3HDM4
7	43400001	43450000	0.491401	LOC112447653
15	80600001	80650000	0.49139	LOC520402
15	80600001	80650000	0.49139	PRG3
15	80600001	80650000	0.49139	LOC112441660
15	80600001	80650000	0.49139	LOC781990
15	29420001	29470000	0.49129	LOC101902586
6	117520001	117570000	0.491101	PCGF3
13	22700001	22750000	0.491023	MLLT10
13	22700001	22750000	0.491023	SKIDA1
13	22700001	22750000	0.491023	CASC10
7	52940001	52990000	0.490943	LOC104969197
11	73660001	73710000	0.490608	DTNB
7	43680001	43730000	0.490522	EFNA2
7	43680001	43730000	0.490522	C7H19orf24
18	18020001	18070000	0.490459	ZNF423
4	75100001	75150000	0.490183	LOC112446403
4	75100001	75150000	0.490183	LOC104972144
2	124840001	124890000	0.490044	RCC1
7	43100001	43150000	0.489816	ODF3L2
7	43100001	43150000	0.489816	SHC2
7	43100001	43150000	0.489816	C2CD4C
4	103280001	103330000	0.489048	TBXAS1
1	126440001	126490000	0.488857	ATR
1	126440001	126490000	0.488857	PLS1
7	17300001	17350000	0.488778	LOC112447355
7	53300001	53350000	0.488745	SPRY4
11	74380001	74430000	0.488611	CENPO
25	21180001	21230000	0.488232	UBFD1
20	34120001	34170000	0.488193	LOC104975271
29	9180001	9230000	0.488167	HIKESHI
13	63180001	63230000	0.487832	CHMP4B
23	51680001	51730000	0.487688	FOXF2
5	27900001	27950000	0.48757	ACVRL1
4	26280001	26330000	0.48743	SNX13
16	3680001	3730000	0.487367	RAB7B
8	100900001	100950000	0.487338	ZNF483
25	27160001	27210000	0.487236	VKORC1
25	27160001	27210000	0.487236	PRSS53
4	47840001	47890000	0.487077	LOC104972036
12	39320001	39370000	0.486904	LOC112449180
7	54300001	54350000	0.4869	NR3C1
7	109940001	109990000	0.486887	LOC101901906
22	32420001	32470000	0.486659	UBA3
13	32200001	32250000	0.486583	MRC1
13	32200001	32250000	0.486583	TMEM236
22	53380001	53430000	0.486533	CCR9
8	98380001	98430000	0.486387	LOC112447837
28	20001	70000	0.486372	OR5D14
22	53360001	53410000	0.486018	CXCR6
22	53360001	53410000	0.486018	FYCO1
28	25860001	25910000	0.485687	NEUROG3
1	135420001	135470000	0.485515	RAB6B
1	135420001	135470000	0.485515	SLCO2A1
28	25480001	25530000	0.48532	VPS26A
7	12260001	12310000	0.485287	CACNA1A
14	30320001	30370000	0.485214	DNAJC5B
29	44300001	44350000	0.485059	TMEM151A
29	44300001	44350000	0.485059	YIF1A
29	44300001	44350000	0.485059	CNIH2
10	52180001	52230000	0.485015	ALDH1A2
18	12340001	12390000	0.48498	LOC112442267
18	12340001	12390000	0.48498	FOXC2
13	60660001	60710000	0.484935	LOC104973850
15	29620001	29670000	0.484826	HMBS
15	29620001	29670000	0.484826	VPS11
2	43500001	43550000	0.484629	FMNL2
15	76520001	76570000	0.484513	HARBI1
29	12880001	12930000	0.484395	FAM181B
29	12880001	12930000	0.484395	LOC107131952
22	55720001	55770000	0.484391	VGLL4
25	36960001	37010000	0.484104	ARPC1B
25	36960001	37010000	0.484104	PDAP1
25	36960001	37010000	0.484104	BUD31
25	36960001	37010000	0.484104	PTCD1
25	36960001	37010000	0.484104	CPSF4
5	78140001	78190000	0.483994	AMN1
1	135880001	135930000	0.483965	LOC112448307
6	116320001	116370000	0.483792	LOC104968946
23	17720001	17770000	0.483385	NFKBIE
23	17720001	17770000	0.483385	SLC35B2
23	17720001	17770000	0.483385	HSP90AB1
2	63140001	63190000	0.483343	MGAT5
9	76960001	77010000	0.48293	TXLNB
1	96200001	96250000	0.482887	TNIK
21	61160001	61210000	0.482885	ATG2B
22	49100001	49150000	0.482882	TEX264
25	19960001	20010000	0.482669	CDR2
14	26500001	26550000	0.482481	LOC104974028
1	83720001	83770000	0.482433	LOC112447525
1	83720001	83770000	0.482433	B3GNT5
1	83720001	83770000	0.482433	MCF2L2
8	7440001	7490000	0.482288	DEFB134
8	7440001	7490000	0.482288	LOC112447870
23	17700001	17750000	0.482237	LOC101905365
23	17700001	17750000	0.482237	SLC29A1
23	17700001	17750000	0.482237	MYMX
8	76040001	76090000	0.481851	CCL21
7	30760001	30810000	0.481603	SNX24
21	24960001	25010000	0.481579	BTBD1
5	56000001	56050000	0.481455	R3HDM2
11	61240001	61290000	0.481422	EHBP1
7	30740001	30790000	0.481116	PPIC
7	30740001	30790000	0.481116	LOC104972827
13	43820001	43870000	0.480314	LOC112449297
13	43820001	43870000	0.480314	LOC112441521
13	43820001	43870000	0.480314	LOC100847956
13	43820001	43870000	0.480314	20ALPHA-HSD
4	80500001	80550000	0.480223	LOC112446478
23	19480001	19530000	0.480141	RCAN2
17	72460001	72510000	0.480092	SCARF2
7	45720001	45770000	0.480013	TCF7
7	45720001	45770000	0.480013	LOC104969171
7	45720001	45770000	0.480013	LOC104969173
16	40240001	40290000	0.479995	LOC112441831
22	59180001	59230000	0.479961	RAB7A
22	59180001	59230000	0.479961	LOC104975610
1	143520001	143570000	0.479936	LOC112448004
1	143520001	143570000	0.479936	SIK1
4	73320001	73370000	0.479864	ZNF804B
26	12200001	12250000	0.479855	LOC784522
14	55760001	55810000	0.479825	LOC112449528
10	82840001	82890000	0.479462	SIPA1L1
1	135580001	135630000	0.479303	TF
28	24660001	24710000	0.479293	ATOH7
28	24660001	24710000	0.479293	MYPN
22	50020001	50070000	0.479291	LSMEM2
11	87920001	87970000	0.479234	LOC107132949
11	87920001	87970000	0.479234	IAH1
11	87920001	87970000	0.479234	ADAM17
15	79120001	79170000	0.479208	LOC614985
15	79120001	79170000	0.479208	LOC514057
9	25020001	25070000	0.478968	LOC112448123
7	43140001	43190000	0.478943	GZMM
7	43140001	43190000	0.478943	CDC34
7	43140001	43190000	0.478943	LOC112447550
15	63940001	63990000	0.47873	KIAA1549L
15	63940001	63990000	0.47873	HIPK3
3	8960001	9010000	0.478718	SLAMF1
6	116400001	116450000	0.478695	POLN
3	68320001	68370000	0.478325	ST6GALNAC3
22	50040001	50090000	0.47829	SEMA3B
8	7580001	7630000	0.478174	NEIL2
16	33100001	33150000	0.478013	ZBTB18
16	33100001	33150000	0.478013	LOC112441787
4	74380001	74430000	0.477895	STEAP2
22	48100001	48150000	0.477869	LOC112443566
3	49880001	49930000	0.477853	FNBP1L
1	79400001	79450000	0.477834	LOC101906248
1	79400001	79450000	0.477834	LOC101906167
17	62100001	62150000	0.477675	TMEM116
17	62100001	62150000	0.477675	ERP29
7	53280001	53330000	0.477585	LOC100847454
5	8980001	9030000	0.477325	LOC104972334
5	8980001	9030000	0.477325	SYT1
13	74500001	74550000	0.477166	LOC104973896
15	62300001	62350000	0.47698	ELP4
9	42960001	43010000	0.476858	CD24
15	28980001	29030000	0.476852	CD3G
15	28980001	29030000	0.476852	CD3D
29	9980001	10030000	0.476809	DLG2
13	59520001	59570000	0.476723	AURKA
8	76000001	76050000	0.476325	LOC104969408
8	76000001	76050000	0.476325	LOC508933
16	41080001	41130000	0.476223	DHRS3
17	62760001	62810000	0.476193	COQ5
17	62760001	62810000	0.476193	DYNLL1
12	86560001	86610000	0.476138	GRTP1
12	86560001	86610000	0.476138	LAMP1
12	86560001	86610000	0.476138	LOC112449100
12	86560001	86610000	0.476138	CUL4A
7	110060001	110110000	0.476027	TSLP
21	14480001	14530000	0.475871	ST8SIA2
21	7820001	7870000	0.47584	LOC101907342
1	97000001	97050000	0.475702	SKIL
1	97000001	97050000	0.475702	CLDN11
13	74480001	74530000	0.475516	LOC104973895
13	74480001	74530000	0.475516	WFDC13
3	109020001	109070000	0.475395	GRIK3
15	79240001	79290000	0.475281	OR8J1
15	79240001	79290000	0.475281	LOC615824
15	79240001	79290000	0.475281	LOC508180
15	79240001	79290000	0.475281	OR8K1
15	79240001	79290000	0.475281	LOC507377
21	24940001	24990000	0.475165	TM6SF1
13	39880001	39930000	0.475092	RALGAPA2
13	39880001	39930000	0.475092	INSM1
15	29040001	29090000	0.475013	ATP5MG
15	29040001	29090000	0.475013	LOC112441687
15	29040001	29090000	0.475013	UBE4A
29	18820001	18870000	0.474984	GDPD4
8	75940001	75990000	0.474948	DCTN3
8	75940001	75990000	0.474948	RPP25L
2	114980001	115030000	0.474824	RHBDD1
21	14340001	14390000	0.474698	FAM174B
5	55660001	55710000	0.474297	2024-03-09
5	55660001	55710000	0.474297	CYP27B1
5	55660001	55710000	0.474297	METTL1
5	55660001	55710000	0.474297	EEF1AKMT3
5	55660001	55710000	0.474297	TSFM
5	55660001	55710000	0.474297	AVIL
11	71860001	71910000	0.474141	RBKS
7	43920001	43970000	0.474047	MBD3
7	43920001	43970000	0.474047	LOC112447412
21	65680001	65730000	0.473799	MEG3
5	58900001	58950000	0.473684	LOC100298808
5	58900001	58950000	0.473684	LOC100298769
23	18580001	18630000	0.473497	RUNX2
1	58320001	58370000	0.473331	USF3
1	58320001	58370000	0.473331	SIDT1
13	61120001	61170000	0.47328	LOC101906008
13	61120001	61170000	0.47328	HM13
23	51720001	51770000	0.473073	LOC101905813
23	51720001	51770000	0.473073	FOXQ1
12	28740001	28790000	0.472938	FRY
15	63520001	63570000	0.472928	QSER1
15	63520001	63570000	0.472928	PRRG4
7	17280001	17330000	0.472638	LOC112447353
7	17280001	17330000	0.472638	LOC101904981
3	9160001	9210000	0.472578	LOC112445930
3	9160001	9210000	0.472578	SLAMF6
1	82920001	82970000	0.472508	LOC101907353
1	82920001	82970000	0.472508	ABCF3
18	12860001	12910000	0.472381	C18H16orf95
11	73900001	73950000	0.472313	LOC104973427
22	49800001	49850000	0.472299	CACNA2D2
3	81360001	81410000	0.472284	ROR1
17	16060001	16110000	0.472258	IL15
7	43640001	43690000	0.472178	MIDN
7	43640001	43690000	0.472178	ATP5F1D
7	43640001	43690000	0.472178	CBARP
17	72840001	72890000	0.472138	TXNRD2
3	116980001	117030000	0.471915	LOC112446041
3	116980001	117030000	0.471915	PRLH
3	116980001	117030000	0.471915	RAB17
3	116980001	117030000	0.471915	MLPH
1	144100001	144150000	0.471886	GATD3A
1	144100001	144150000	0.471886	PWP2
15	76660001	76710000	0.471861	LOC112441674
29	9840001	9890000	0.471707	CREBZF
19	23640001	23690000	0.471564	RAP1GAP2
19	23640001	23690000	0.471564	CCDC92B
8	7320001	7370000	0.471237	ADAM21
13	60340001	60390000	0.471115	SCRT2
13	60340001	60390000	0.471115	LOC104973848
25	27180001	27230000	0.470846	PRSS8
25	27180001	27230000	0.470846	KAT8
25	27180001	27230000	0.470846	BCKDK
8	76080001	76130000	0.470627	FAM205A
22	49120001	49170000	0.470581	RAD54L2
15	63140001	63190000	0.470545	LOC112441650
15	63140001	63190000	0.470545	WT1
1	58760001	58810000	0.47026	DRD3
1	58760001	58810000	0.47026	QTRT2
3	9240001	9290000	0.470251	LOC101902818
22	58280001	58330000	0.470236	FBLN2
1	82940001	82990000	0.470089	DVL3
1	82940001	82990000	0.470089	AP2M1
25	37760001	37810000	0.469989	LMTK2
25	37760001	37810000	0.469989	BHLHA15
7	43160001	43210000	0.469974	BSG
15	79360001	79410000	0.469718	LOC520399
13	50980001	51030000	0.469644	LOC104973937
13	50980001	51030000	0.469644	SMOX
17	72780001	72830000	0.469486	TBX1
4	29480001	29530000	0.469373	SP8
14	36460001	36510000	0.469364	SBSPON
1	143860001	143910000	0.469273	RRP1
3	95320001	95370000	0.469112	FAF1
13	41500001	41550000	0.468775	FOXA2
3	110180001	110230000	0.468754	KIAA0319L
3	110180001	110230000	0.468754	NCDN
3	110180001	110230000	0.468754	TFAP2E
20	65540001	65590000	0.468425	ADCY2
5	28360001	28410000	0.468412	SLC4A8
13	62920001	62970000	0.468375	CBFA2T2
29	5180001	5230000	0.468361	LOC100139585
29	5180001	5230000	0.468361	TRIM77
19	27860001	27910000	0.468038	LOC101903678
19	27860001	27910000	0.468038	SLC25A35
19	27860001	27910000	0.468038	RANGRF
4	29940001	29990000	0.468017	LOC104971984
26	33420001	33470000	0.467996	TCF7L2
26	45240001	45290000	0.467983	EDRF1
26	45240001	45290000	0.467983	LOC104970852
1	127780001	127830000	0.46783	LOC104971033
19	27840001	27890000	0.467776	PFAS
19	27840001	27890000	0.467776	CTC1
19	27840001	27890000	0.467776	TRNAI-AAU
19	27840001	27890000	0.467776	TRNAS-AGA
19	27840001	27890000	0.467776	LOC112442636
19	27840001	27890000	0.467776	TRNAP-CGG
19	27840001	27890000	0.467776	TRNAD-GUC
19	27840001	27890000	0.467776	TRNAW-CCA
19	27840001	27890000	0.467776	AURKB
25	36380001	36430000	0.467697	LOC112444277
25	36380001	36430000	0.467697	ZKSCAN1
25	36380001	36430000	0.467697	ZSCAN21
3	19340001	19390000	0.467685	PSMB4
19	38380001	38430000	0.467543	NFE2L1
27	41600001	41650000	0.467521	THRB
8	73720001	73770000	0.467483	DPYSL2
8	73720001	73770000	0.467483	PNMA2
5	58660001	58710000	0.467464	LOC787991
10	76400001	76450000	0.467456	LOC112448595
10	76400001	76450000	0.467456	ESR2
13	43000001	43050000	0.467274	ASB13
4	74400001	74450000	0.467269	CFAP69
21	1220001	1270000	0.467223	NDN
21	21620001	21670000	0.466993	VPS33B
21	21620001	21670000	0.466993	NGRN
21	21620001	21670000	0.466993	GDPGP1
21	21620001	21670000	0.466993	CIB1
1	130900001	130950000	0.46686	DBR1
1	130900001	130950000	0.46686	LOC112447825
21	26220001	26270000	0.466829	ARNT2
13	60640001	60690000	0.46676	SOX12
13	60640001	60690000	0.46676	NRSN2
15	76740001	76790000	0.466701	LRP4
5	57180001	57230000	0.466556	ERBB3
1	81940001	81990000	0.466539	C1H3orf70
8	75500001	75550000	0.466507	DCAF12
12	52660001	52710000	0.466433	SCEL
14	63680001	63730000	0.4664	SNX31
3	105500001	105550000	0.466208	RIMS3
15	76640001	76690000	0.466202	CKAP5
3	9040001	9090000	0.466118	LOC112445929
3	9040001	9090000	0.466118	CD84
11	106420001	106470000	0.465795	PNPLA7
11	106420001	106470000	0.465795	NSMF
11	106420001	106470000	0.465795	LOC101907926
6	111940001	111990000	0.465784	LDB2
22	48260001	48310000	0.465761	NT5DC2
7	43900001	43950000	0.465752	MEX3D
7	43900001	43950000	0.465752	PLK5
7	43760001	43810000	0.46564	TRNAN-GUU
7	43760001	43810000	0.46564	NDUFS7
7	43760001	43810000	0.46564	TRNAF-GAA
11	106500001	106550000	0.465526	ZMYND19
15	61380001	61430000	0.465508	LOC112441584
24	45360001	45410000	0.465505	SLC14A1
24	45360001	45410000	0.465505	SLC14A2
16	64980001	65030000	0.465466	COLGALT2
22	48340001	48390000	0.465457	NISCH
22	48340001	48390000	0.465457	STAB1
21	21720001	21770000	0.465378	FES
13	64240001	64290000	0.465197	MYH7B
25	36980001	37030000	0.465181	ARPC1A
25	36980001	37030000	0.465181	LOC101904992
11	48420001	48470000	0.465098	KDM3A
25	17680001	17730000	0.465095	GPR139
13	2780001	2830000	0.465028	PAK5
1	88400001	88450000	0.464922	PPP2R3B
1	88400001	88450000	0.464922	KCNMB2
13	59400001	59450000	0.464921	RTF2
13	59400001	59450000	0.464921	FAM209A
5	57120001	57170000	0.464816	LOC112446711
5	57120001	57170000	0.464816	MYL6B
5	57120001	57170000	0.464816	MYL6
5	58880001	58930000	0.464505	OR6C3
5	58880001	58930000	0.464505	LOC788160
5	58880001	58930000	0.464505	LOC787945
24	39000001	39050000	0.464471	LOC107131782
24	39000001	39050000	0.464471	EPB41L3
3	51120001	51170000	0.464247	C3H1orf146
3	67680001	67730000	0.464236	ST6GALNAC5
5	57380001	57430000	0.464215	MMP19
11	106580001	106630000	0.464204	EHMT1
21	61320001	61370000	0.464151	PAPOLA
21	61320001	61370000	0.464151	AK7
5	58000001	58050000	0.464066	LOC100140445
5	58000001	58050000	0.464066	LOC112446906
11	73840001	73890000	0.463701	LOC100847382
13	42980001	43030000	0.463569	LOC112449459
5	64340001	64390000	0.463536	LOC104972470
21	1160001	1210000	0.463459	MAGEL2
15	34140001	34190000	0.463199	GRAMD1B
28	19640001	19690000	0.463182	REEP3
1	135040001	135090000	0.463058	RYK
11	87940001	87990000	0.463036	CPSF3
15	28900001	28950000	0.463032	MPZL2
15	28900001	28950000	0.463032	LOC112441618
13	57440001	57490000	0.463019	LOC112449315
13	57440001	57490000	0.463019	LOC101909083
13	57440001	57490000	0.463019	GNAS
13	57440001	57490000	0.463019	LOC112449314
10	78500001	78550000	0.462956	CCDC196
14	46740001	46790000	0.462944	MED30
9	42860001	42910000	0.462894	BEND3
9	42860001	42910000	0.462894	PDSS2
19	58200001	58250000	0.462417	SLC39A11
19	57920001	57970000	0.462349	SDK2
5	77940001	77990000	0.462276	KIAA1551
3	9220001	9270000	0.462143	VANGL2
17	5220001	5270000	0.462045	FBXW7
17	5220001	5270000	0.462045	LOC112442122
1	128520001	128570000	0.461969	LOC101907823
28	25000001	25050000	0.461743	CCAR1
28	25000001	25050000	0.461743	LOC112444778
4	103080001	103130000	0.461656	LOC107132435
9	11160001	11210000	0.461522	RIMS1
29	5200001	5250000	0.461368	TRIM64
13	60140001	60190000	0.461253	RSPO4
25	36400001	36450000	0.461198	AZGP1
25	36400001	36450000	0.461198	LOC112444279
7	26940001	26990000	0.461169	2024-03-03
29	44140001	44190000	0.461146	PACS1
29	44140001	44190000	0.461146	SF3B2
3	14040001	14090000	0.461113	HDGF
15	29660001	29710000	0.461068	HINFP
28	25040001	25090000	0.461033	LOC112444806
3	94640001	94690000	0.460653	OSBPL9
22	49240001	49290000	0.460501	DCAF1
19	60940001	60990000	0.460398	LOC112442737
1	82880001	82930000	0.460264	ALG3
1	82880001	82930000	0.460264	CAMK2N2
1	82880001	82930000	0.460264	ECE2
1	82880001	82930000	0.460264	PSMD2
11	73940001	73990000	0.460254	MIR1301
11	73940001	73990000	0.460254	DNMT3A
11	73940001	73990000	0.460254	LOC112448893
5	61300001	61350000	0.460225	TRNAG-UCC
19	40560001	40610000	0.460122	GJD3
19	40560001	40610000	0.460122	RARA
7	18420001	18470000	0.460099	VMAC
7	18420001	18470000	0.460099	CAPS
7	18420001	18470000	0.460099	RANBP3
7	26260001	26310000	0.45999	CTXN3
1	130080001	130130000	0.459799	PRR23A
1	130080001	130130000	0.459799	LOC783600
19	40580001	40630000	0.459695	TOP2A
5	61080001	61130000	0.459404	NEDD1
14	23380001	23430000	0.459363	SDR16C5
7	43660001	43710000	0.459239	CIRBP
7	43220001	43270000	0.459125	RNF126
7	43220001	43270000	0.459125	FGF22
7	43220001	43270000	0.459125	POLRMT
19	38160001	38210000	0.459108	LOC112442655
5	116200001	116250000	0.459091	WNT7B
23	17900001	17950000	0.459089	LOC112443828
23	17900001	17950000	0.459089	CDC5L
3	19300001	19350000	0.459069	POGZ
19	60660001	60710000	0.459005	LOC112442735
19	60660001	60710000	0.459005	KCNJ16
5	58400001	58450000	0.458922	LOC507560
4	39080001	39130000	0.458809	LOC782609
5	95340001	95390000	0.458745	ATF7IP
5	95340001	95390000	0.458745	PLBD1
13	8960001	9010000	0.458581	MACROD2
5	57760001	57810000	0.45855	LOC526713
5	57760001	57810000	0.45855	LOC506139
24	34180001	34230000	0.458538	LOC100336909
7	17880001	17930000	0.458392	CD70
5	95360001	95410000	0.458308	LOC112446913
7	43940001	43990000	0.458276	TCF3
7	43940001	43990000	0.458276	UQCR11
3	18880001	18930000	0.45824	THEM5
1	20980001	21030000	0.458239	LOC112447287
7	55280001	55330000	0.458136	KCTD16
5	57160001	57210000	0.458121	PA2G4
5	57160001	57210000	0.458121	ZC3H10
5	57160001	57210000	0.458121	LOC101903253
7	44060001	44110000	0.458088	ONECUT3
5	55960001	56010000	0.457839	INHBE
5	55960001	56010000	0.457839	GLI1
5	55960001	56010000	0.457839	ARHGAP9
5	55960001	56010000	0.457839	MIR2430
5	55960001	56010000	0.457839	MARS
5	55960001	56010000	0.457839	DDIT3
3	109940001	109990000	0.457661	CLSPN
1	143780001	143830000	0.457639	CSTB
1	143780001	143830000	0.457639	PDXK
4	80480001	80530000	0.457579	LOC112446480
10	52560001	52610000	0.457553	MYZAP
10	52560001	52610000	0.457553	LOC112448470
10	52560001	52610000	0.457553	POLR2M
1	133160001	133210000	0.457516	PPP2R3A
8	39380001	39430000	0.457332	JAK2
22	49860001	49910000	0.457287	LOC104975568
7	6440001	6490000	0.45728	CHERP
7	6440001	6490000	0.45728	SLC35E1
7	6440001	6490000	0.45728	MED26
15	44360001	44410000	0.457216	RIC3
14	10760001	10810000	0.457148	GSDMC
14	10760001	10810000	0.457148	LOC112449605
29	44280001	44330000	0.457147	RAB1B
29	44280001	44330000	0.457147	LOC107131974
29	44280001	44330000	0.457147	KLC2
2	51940001	51990000	0.457008	LOC112442632
22	59080001	59130000	0.456956	LOC101904705
22	59080001	59130000	0.456956	CNBP
10	76460001	76510000	0.456952	LOC100297513
22	49980001	50030000	0.456867	HYAL1
22	49980001	50030000	0.456867	HYAL2
22	49980001	50030000	0.456867	TUSC2
15	29440001	29490000	0.456741	CXCR5
5	115700001	115750000	0.456727	SMC1B
5	115700001	115750000	0.456727	FAM118A
5	115700001	115750000	0.456727	UPK3A
5	28380001	28430000	0.456721	GALNT6
21	39220001	39270000	0.456538	LOC101905308
21	39220001	39270000	0.456538	FOXG1
5	57400001	57450000	0.456427	SARNP
5	57400001	57450000	0.456427	ORMDL2
5	57400001	57450000	0.456427	DNAJC14
5	57400001	57450000	0.456427	LOC507581
5	40580001	40630000	0.456411	LRRK2
28	25460001	25510000	0.456394	LOC112444802
28	25460001	25510000	0.456394	LOC112444803
28	25460001	25510000	0.456394	SRGN
17	11560001	11610000	0.456351	LOC112442098
17	11560001	11610000	0.456351	TTC29
14	22860001	22910000	0.456168	TRNAT-AGU
3	81880001	81930000	0.456149	PGM1
7	43260001	43310000	0.456143	PALM
5	59780001	59830000	0.456131	LOC788998
29	18560001	18610000	0.456054	PAK1
22	47680001	47730000	0.455986	LOC112443469
22	47680001	47730000	0.455986	TKT
22	47680001	47730000	0.455986	DCP1A
7	43240001	43290000	0.455798	PRSS57
7	43240001	43290000	0.455798	FSTL3
5	55980001	56030000	0.455522	INHBC
13	64920001	64970000	0.45545	PHF20
11	74340001	74390000	0.455362	ADCY3
6	117040001	117090000	0.45527	UVSSA
6	117040001	117090000	0.45527	NKX1-1
15	76540001	76590000	0.455251	ATG13
2	34000001	34050000	0.455234	KCNH7
22	49960001	50010000	0.455118	RASSF1
22	49960001	50010000	0.455118	ZMYND10
22	49960001	50010000	0.455118	NPRL2
22	49960001	50010000	0.455118	CYB561D2
1	122040001	122090000	0.455092	PLSCR1
7	69840001	69890000	0.455088	LOC104969238
13	42660001	42710000	0.454989	VSX1
13	42660001	42710000	0.454989	LOC112449375
13	42580001	42630000	0.454929	ACSS1
3	20360001	20410000	0.454854	ANP32E
3	50920001	50970000	0.454828	GFI1
3	50920001	50970000	0.454828	EVI5
13	39380001	39430000	0.454815	RIN2
25	27140001	27190000	0.454785	ZNF646
25	27140001	27190000	0.454785	ZNF668
22	36100001	36150000	0.454777	LOC107131679
2	34160001	34210000	0.454631	FAP
17	57880001	57930000	0.454473	LOC112442043
17	57880001	57930000	0.454473	FBXO21
17	57880001	57930000	0.454473	NOS1
19	23420001	23470000	0.454372	METTL16
7	43620001	43670000	0.454271	STK11
5	56500001	56550000	0.454225	SDR9C7
5	56500001	56550000	0.454225	RDH16
3	33340001	33390000	0.454163	STRIP1
14	12260001	12310000	0.454163	LOC112449607
7	55260001	55310000	0.454156	YIPF5
5	27880001	27930000	0.453893	ACVR1B
6	117080001	117130000	0.453877	MAEA
6	116240001	116290000	0.453781	ZFYVE28
11	75540001	75590000	0.453772	LOC112448894
8	59980001	60030000	0.453637	LOC529284
1	50320001	50370000	0.453586	CBLB
3	14020001	14070000	0.453582	PRCC
3	14020001	14070000	0.453582	SH2D2A
9	43240001	43290000	0.453494	QRSL1
22	59100001	59150000	0.453473	COPG1
17	50420001	50470000	0.45345	TMEM132B
13	41720001	41770000	0.453428	TRNAS-GGA
13	41720001	41770000	0.453428	LOC112449437
9	25120001	25170000	0.453295	MIR2284O
14	10320001	10370000	0.453283	ASAP1
11	30920001	30970000	0.453264	GTF2A1L
6	91440001	91490000	0.453253	LOC101908208
6	91440001	91490000	0.453253	SHROOM3
10	78520001	78570000	0.453159	GPHN
22	43100001	43150000	0.453131	FLNB
26	22840001	22890000	0.453115	GBF1
26	22840001	22890000	0.453115	PITX3
26	22840001	22890000	0.453115	ELOVL3
17	72860001	72910000	0.452989	COMT
11	74400001	74450000	0.452979	NCOA1
11	74400001	74450000	0.452979	PTRHD1
8	73640001	73690000	0.45293	BNIP3L
1	82900001	82950000	0.452901	MIR1224
1	82900001	82950000	0.452901	VWA5B2
13	61840001	61890000	0.452886	NOL4L
11	30940001	30990000	0.452713	LHCGR
22	48520001	48570000	0.452685	DNAH1
8	75900001	75950000	0.452643	CNTFR
16	41060001	41110000	0.452638	LOC112441833
5	83240001	83290000	0.452595	ITPR2
17	62020001	62070000	0.45245	NAA25
17	62020001	62070000	0.45245	TRAFD1
17	62020001	62070000	0.45245	HECTD4
13	60680001	60730000	0.452361	C13H20orf96
13	60680001	60730000	0.452361	ZCCHC3
5	57340001	57390000	0.452344	PYM1
24	49440001	49490000	0.452296	LOC112444214
24	49440001	49490000	0.452296	LOC112444215
29	47820001	47870000	0.452291	SHANK2
12	85980001	86030000	0.452272	SOX1
9	40600001	40650000	0.452262	AK9
13	43080001	43130000	0.452155	LOC104973792
7	43460001	43510000	0.452114	WDR18
4	106740001	106790000	0.452073	EPHA1
4	106740001	106790000	0.452073	ZYX
4	106740001	106790000	0.452073	FAM131B
27	23900001	23950000	0.452031	LOC104976084
23	18900001	18950000	0.451948	LOC112443836
18	12920001	12970000	0.451885	LOC100848507
18	12920001	12970000	0.451885	FBXO31
19	37880001	37930000	0.451863	HOXB3
19	37880001	37930000	0.451863	HOXB4
19	37880001	37930000	0.451863	MIR10A
13	33620001	33670000	0.451699	LOC112449276
13	23680001	23730000	0.451621	PIP4K2A
22	50060001	50110000	0.451602	GNAI2
28	160001	210000	0.451596	LOC104968693
4	30720001	30770000	0.451524	CDCA7L
14	23300001	23350000	0.451519	PLAG1
25	36100001	36150000	0.451441	PILRA
25	36100001	36150000	0.451441	LOC112444368
3	51220001	51270000	0.451429	BTBD8
7	15860001	15910000	0.451293	ELOF1
7	15860001	15910000	0.451293	CNN1
7	15860001	15910000	0.451293	LOC112447346
7	15860001	15910000	0.451293	ECSIT
7	15860001	15910000	0.451293	ZNF653
14	26420001	26470000	0.451273	CHD7
13	46720001	46770000	0.451188	LOC112449426
13	46720001	46770000	0.451188	MIR2285M-2
13	59480001	59530000	0.451174	LOC112449321
13	59480001	59530000	0.451174	CASS4
17	40100001	40150000	0.45116	FNIP2
17	40100001	40150000	0.45116	C17H4orf45
4	102860001	102910000	0.451148	LOC516355
4	102860001	102910000	0.451148	FMC1
4	102860001	102910000	0.451148	TRNAR-CCU
4	102860001	102910000	0.451148	UBN2
7	43180001	43230000	0.450972	HCN2
13	59420001	59470000	0.450784	GCNT7
3	24180001	24230000	0.450732	LOC112445963
3	24180001	24230000	0.450732	TBX15
13	43380001	43430000	0.450649	LOC112449293
13	43380001	43430000	0.450649	LOC782061
8	100780001	100830000	0.450618	ECPAS
8	100780001	100830000	0.450618	LOC539574
13	65040001	65090000	0.450608	SCAND1
22	48420001	48470000	0.450563	PHF7
4	42620001	42670000	0.450562	MAGI2
10	77220001	77270000	0.450528	MAX
17	60580001	60630000	0.450524	RBM19
15	76620001	76670000	0.450504	F2
15	76620001	76670000	0.450504	ZNF408
15	76620001	76670000	0.450504	ARHGAP1
1	95260001	95310000	0.450453	FNDC3B
15	29320001	29370000	0.450445	DDX6
20	67760001	67810000	0.450433	ADAMTS16
11	88760001	88810000	0.450296	LOC101906030
15	29280001	29330000	0.450285	TREH
16	50760001	50810000	0.450274	CFAP74
4	34120001	34170000	0.450233	LOC101904927
4	81240001	81290000	0.450129	YAE1D1
10	51520001	51570000	0.450103	ADAM10
10	51520001	51570000	0.450103	LOC533308
8	46480001	46530000	0.45005	LOC104969351
8	46480001	46530000	0.45005	SMC5
8	660001	710000	0.450009	PALLD
16	50560001	50610000	0.449974	PRKCZ
16	50560001	50610000	0.449974	FAAP20
8	82160001	82210000	0.449954	PTCH1
11	600001	650000	0.449331	LOC112448731
22	42960001	43010000	0.449326	RPP14
17	62940001	62990000	0.44925	ACADS
17	62940001	62990000	0.44925	UNC119B
17	62940001	62990000	0.44925	MLEC
3	20440001	20490000	0.449242	PLEKHO1
15	79480001	79530000	0.449208	LOC509594
15	76320001	76370000	0.449111	DGKZ
16	3620001	3670000	0.449095	SLC26A9
16	3620001	3670000	0.449095	LOC101904265
16	3620001	3670000	0.449095	PM20D1
13	64800001	64850000	0.449058	CPNE1
13	64800001	64850000	0.449058	SPAG4
13	64800001	64850000	0.449058	LOC526745
8	34180001	34230000	0.448871	LOC101904827
5	40840001	40890000	0.44883	SLC2A13
29	43280001	43330000	0.448822	MRPL49
29	43280001	43330000	0.448822	FAU
29	43280001	43330000	0.448822	ZNHIT2
29	43280001	43330000	0.448822	TM7SF2
29	43280001	43330000	0.448822	VPS51
29	43280001	43330000	0.448822	TMEM262
29	43280001	43330000	0.448822	ZFPL1
29	43280001	43330000	0.448822	CDCA5
5	9100001	9150000	0.448768	PAWR
13	60220001	60270000	0.448688	FAM110A
29	8280001	8330000	0.448675	TMEM135
2	61020001	61070000	0.448634	LOC104971237
15	29640001	29690000	0.448605	C2CD2L
15	29640001	29690000	0.448605	DPAGT1
15	29640001	29690000	0.448605	H2AFX
29	45040001	45090000	0.448604	KDM2A
11	73180001	73230000	0.448473	HADHB
11	73180001	73230000	0.448473	ADGRF3
11	73180001	73230000	0.448473	LOC101906131
11	73180001	73230000	0.448473	SELENOI
15	28880001	28930000	0.448468	MPZL3
15	28880001	28930000	0.448468	JAML
2	21720001	21770000	0.448396	ATF2
5	59520001	59570000	0.448243	LOC788552
12	50640001	50690000	0.448128	LMO7
12	50640001	50690000	0.448128	UCHL3
13	31440001	31490000	0.448103	CUBN
16	41160001	41210000	0.448079	VPS13D
13	42780001	42830000	0.448002	LOC112449292
13	42780001	42830000	0.448002	ABHD12
24	49480001	49530000	0.447986	MYO5B
6	117100001	117150000	0.44797	LOC101904569
2	35100001	35150000	0.447933	TANK
2	35100001	35150000	0.447933	LOC112442326
2	35100001	35150000	0.447933	TRNAL-CAA
1	97120001	97170000	0.447876	PRKCI
18	12300001	12350000	0.447769	FOXF1
16	41180001	41230000	0.447697	LOC112441834
16	41180001	41230000	0.447697	LOC112441907
21	7660001	7710000	0.447683	LOC112443224
11	73560001	73610000	0.447634	ASXL2
14	55940001	55990000	0.447624	EMC2
14	61400001	61450000	0.447519	ATP6V1C1
7	14700001	14750000	0.447496	S1PR2
7	14700001	14750000	0.447496	DNMT1
3	94740001	94790000	0.447404	LOC112446084
13	34300001	34350000	0.447192	ZNF438
4	77600001	77650000	0.447166	HECW1
1	106960001	107010000	0.447161	LOC112448335
17	62700001	62750000	0.447083	GATC
17	62700001	62750000	0.447083	TRIAP1
17	62700001	62750000	0.447083	COX6A1
2	28500001	28550000	0.44707	B3GALT1
1	126640001	126690000	0.446978	XRN1
3	13820001	13870000	0.446849	ARHGEF11
14	24560001	24610000	0.446815	UBXN2B
13	59500001	59550000	0.446656	CSTF1
9	7520001	7570000	0.446445	ADGRB3
13	59540001	59590000	0.44641	FAM210B
11	88460001	88510000	0.446347	KIDINS220
11	88460001	88510000	0.446347	MBOAT2
5	55860001	55910000	0.446228	KIF5A
19	14580001	14630000	0.446086	RASL10B
19	14580001	14630000	0.446086	GAS2L2
19	14580001	14630000	0.446086	C19H17orf50
19	14580001	14630000	0.446086	MMP28
18	14680001	14730000	0.446036	DEF8
20	36580001	36630000	0.445867	GDNF
20	36580001	36630000	0.445867	LOC112443054
3	8340001	8390000	0.445811	KLHDC9
3	8340001	8390000	0.445811	LOC112446156
3	8340001	8390000	0.445811	PFDN2
3	8340001	8390000	0.445811	NIT1
21	26180001	26230000	0.445706	CTXND1
22	28640001	28690000	0.445674	PPP4R2
11	46160001	46210000	0.44546	TTL
5	56640001	56690000	0.445423	HSD17B6
11	14960001	15010000	0.445421	BIRC6
11	46300001	46350000	0.445349	SLC20A1
11	46300001	46350000	0.445349	CHCHD5
1	150860001	150910000	0.445239	ERG
27	40280001	40330000	0.445157	RARB
24	45700001	45750000	0.445125	PSTPIP2
24	45700001	45750000	0.445125	EPG5
15	76840001	76890000	0.445057	C15H11orf49
11	14880001	14930000	0.445047	LOC112448756
11	14880001	14930000	0.445047	YIPF4
7	17320001	17370000	0.445046	LOC100337044
11	74000001	74050000	0.445034	LOC112448814
1	144040001	144090000	0.444904	TRAPPC10
1	135600001	135650000	0.444878	LOC525947
22	31980001	32030000	0.444865	FRMD4B
26	22800001	22850000	0.444829	NOLC1
26	22800001	22850000	0.444829	LOC112444554
26	22800001	22850000	0.444829	PPRC1
24	34660001	34710000	0.444806	GREB1L
24	34660001	34710000	0.444806	ESCO1
22	33200001	33250000	0.444751	FAM19A1
16	3760001	3810000	0.444691	LOC515828
2	47380001	47430000	0.444671	EPC2
11	55180001	55230000	0.44467	LRRTM1
5	28000001	28050000	0.44462	SCN8A
5	28000001	28050000	0.44462	LOC112446637
5	28000001	28050000	0.44462	FIGNL2
2	114960001	115010000	0.444566	IRS1
6	117560001	117610000	0.444478	LOC101906985
2	34560001	34610000	0.444442	SLC4A10
13	7140001	7190000	0.444414	TASP1
3	49440001	49490000	0.444287	ABCA4
22	48920001	48970000	0.444285	PCBP4
22	48920001	48970000	0.444285	ABHD14B
22	48920001	48970000	0.444285	ABHD14A
22	48920001	48970000	0.444285	ACY1
22	48920001	48970000	0.444285	RPL29
21	24780001	24830000	0.444167	BNC1
10	79100001	79150000	0.444084	FAM71D
5	58960001	59010000	0.444056	LOC112446614
5	23320001	23370000	0.444014	SOCS2
5	23300001	23350000	0.444009	MRPL42
6	116020001	116070000	0.443945	LOC112447140
6	116020001	116070000	0.443945	FAM193A
17	62120001	62170000	0.443935	LOC112442133
22	30860001	30910000	0.443752	LOC104976682
3	33020001	33070000	0.443724	RBM15
3	33020001	33070000	0.443724	SLC16A4
3	33020001	33070000	0.443724	LAMTOR5
10	57680001	57730000	0.443698	FAM214A
15	80480001	80530000	0.44362	SSRP1
15	80480001	80530000	0.44362	TNKS1BP1
15	80480001	80530000	0.44362	LOC104974336
1	58840001	58890000	0.443589	LOC112448369
15	79460001	79510000	0.44347	LOC506891
15	79460001	79510000	0.44347	LOC510433
2	34140001	34190000	0.443437	IFIH1
5	75220001	75270000	0.443412	NCF4
15	1980001	2030000	0.443369	GRIA4
8	75960001	76010000	0.443294	SIGMAR1
8	75960001	76010000	0.443294	ARID3C
3	108060001	108110000	0.443282	YRDC
3	108060001	108110000	0.443282	MTF1
3	108060001	108110000	0.443282	INPP5B
6	75400001	75450000	0.443245	LOC112447159
13	60600001	60650000	0.44314	LOC112449236
13	60600001	60650000	0.44314	TRIB3
4	26940001	26990000	0.4431	HDAC9
13	60580001	60630000	0.44305	RBCK1
13	60580001	60630000	0.44305	TBC1D20
13	57080001	57130000	0.442909	EDN3
3	109680001	109730000	0.442837	TEKT2
3	109680001	109730000	0.442837	ADPRHL2
3	109680001	109730000	0.442837	COL8A2
3	109680001	109730000	0.442837	TRAPPC3
17	72440001	72490000	0.442812	KLHL22
17	72440001	72490000	0.442812	LOC112442082
17	72440001	72490000	0.442812	MED15
10	82680001	82730000	0.442746	LOC104973233
14	9500001	9550000	0.442729	LOC112449572
2	125020001	125070000	0.44271	MED18
2	125020001	125070000	0.44271	LOC112443664
15	61340001	61390000	0.442678	MPPED2
7	18440001	18490000	0.442584	NDUFA11
9	25320001	25370000	0.442448	NCOA7
5	17940001	17990000	0.442237	TMTC3
20	64360001	64410000	0.442203	LOC112443075
1	106980001	107030000	0.442181	TRIM59
5	22980001	23030000	0.442158	LOC107132464
5	22980001	23030000	0.442158	LOC112446655
5	22980001	23030000	0.442158	LOC107132465
2	95220001	95270000	0.44212	CPO
1	97980001	98030000	0.44206	MECOM
22	50200001	50250000	0.442003	RBM6
22	50200001	50250000	0.442003	LOC112443549
1	32900001	32950000	0.441936	CADM2
25	37740001	37790000	0.441935	TECPR1
25	37740001	37790000	0.441935	BRI3
13	57120001	57170000	0.441927	ZNF831
25	36660001	36710000	0.441898	CYP3A5
15	29460001	29510000	0.441896	BCL9L
15	42900001	42950000	0.441852	SWAP70
19	38400001	38450000	0.441845	MIR2957
19	38400001	38450000	0.441845	MIR152
19	38400001	38450000	0.441845	COPZ2
2	62120001	62170000	0.441766	RAB3GAP1
10	54980001	55030000	0.441764	RAB27A
10	54980001	55030000	0.441764	LOC788201
10	54980001	55030000	0.441764	PIGB
15	80900001	80950000	0.441752	TMX2
15	80900001	80950000	0.441752	MED19
15	80900001	80950000	0.441752	ZDHHC5
15	80900001	80950000	0.441752	LOC112441555
15	80900001	80950000	0.441752	CLP1
10	51180001	51230000	0.441545	RNF111
10	51180001	51230000	0.441545	CCNB2
3	50300001	50350000	0.441489	MTF2
3	50300001	50350000	0.441489	TMED5
21	7900001	7950000	0.441444	LOC112443225
22	44660001	44710000	0.441411	ERC2
13	42760001	42810000	0.441408	PYGB
1	83980001	84030000	0.441184	MCCC1
13	31700001	31750000	0.441147	ST8SIA6
28	2420001	2470000	0.441092	LOC112444731
21	1120001	1170000	0.441072	MKRN3
6	116200001	116250000	0.441071	CFAP99
6	116200001	116250000	0.441071	RNF4
8	7180001	7230000	0.441027	ADAM29
11	55060001	55110000	0.440927	CTNNA2
2	34040001	34090000	0.440898	LOC112443621
9	95340001	95390000	0.440843	TAGAP
9	95340001	95390000	0.440843	LOC107132793
25	37600001	37650000	0.44081	LOC112444336
15	29700001	29750000	0.440809	ABCG4
3	49800001	49850000	0.440795	BCAR3
3	23960001	24010000	0.440791	WARS2
27	23940001	23990000	0.44077	TRMT9B
5	57060001	57110000	0.440769	RNF41
5	57060001	57110000	0.440769	NABP2
5	57060001	57110000	0.440769	SLC39A5
5	57060001	57110000	0.440769	MIR2433
5	57060001	57110000	0.440769	ANKRD52
5	57060001	57110000	0.440769	COQ10A
5	57060001	57110000	0.440769	LOC112446709
27	23540001	23590000	0.440683	DLC1
11	46140001	46190000	0.440633	LOC112448781
3	95160001	95210000	0.440613	C3H1orf185
4	81360001	81410000	0.440529	POU6F2
28	25660001	25710000	0.440475	HK1
4	68900001	68950000	0.440424	HOXA1
4	68900001	68950000	0.440424	LOC100848443
4	68900001	68950000	0.440424	HOXA2
21	24800001	24850000	0.440421	HDGFL3
10	21540001	21590000	0.440343	SLC22A17
10	21540001	21590000	0.440343	EFS
10	21540001	21590000	0.440343	IL25
10	21540001	21590000	0.440343	CMTM5
10	21540001	21590000	0.440343	MYH6
22	48400001	48450000	0.4403	SEMA3G
22	48400001	48450000	0.4403	TNNC1
22	48400001	48450000	0.4403	LOC107131691
15	34880001	34930000	0.440238	OTOG
29	49700001	49750000	0.440232	IFITM10
29	49700001	49750000	0.440232	CTSD
24	49400001	49450000	0.440223	ACAA2
24	49400001	49450000	0.440223	LOC112444206
3	107900001	107950000	0.440093	UTP11
3	107900001	107950000	0.440093	POU3F1
22	50180001	50230000	0.440038	RBM5
21	25080001	25130000	0.440031	LOC112443129
25	36000001	36050000	0.440013	LOC112444370
25	36000001	36050000	0.440013	AGFG2
11	80001	130000	0.439918	ZC3H6
19	18620001	18670000	0.439914	EVI2A
5	95160001	95210000	0.439905	GUCY2C
8	73360001	73410000	0.439838	MIR2404-2
8	53220001	53270000	0.439817	VPS13A
17	51020001	51070000	0.4398	SCARB1
11	75280001	75330000	0.439793	KLHL29
4	28500001	28550000	0.439775	TMEM196
18	43660001	43710000	0.43958	SLC7A10
17	72760001	72810000	0.439573	SEPT5
15	73760001	73810000	0.439568	HSD17B12
15	73760001	73810000	0.439568	LOC112441653
1	142280001	142330000	0.439517	UMODL1
13	35440001	35490000	0.439511	LYZL1
24	46020001	46070000	0.439382	RNF165
12	87040001	87090000	0.439376	CHAMP1
12	87040001	87090000	0.439376	UPF3A
12	87040001	87090000	0.439376	CDC16
4	30920001	30970000	0.439272	RAPGEF5
15	24920001	24970000	0.439249	REXO2
15	24920001	24970000	0.439249	RBM7
15	24920001	24970000	0.439249	C15H11orf71
2	115580001	115630000	0.439233	AGFG1
2	115580001	115630000	0.439233	LOC112443126
4	29120001	29170000	0.439187	ITGB8
22	30320001	30370000	0.439114	FOXP1
3	109700001	109750000	0.439086	AGO3
3	110800001	110850000	0.439058	SMIM12
3	110800001	110850000	0.439058	DLGAP3
10	82580001	82630000	0.43905	PCNX1
21	61560001	61610000	0.439024	LOC112443165
9	96180001	96230000	0.438998	AIRN
9	96180001	96230000	0.438998	IGF2R
13	47000001	47050000	0.438989	PRNP
20	66860001	66910000	0.438986	LOC112442966
15	20120001	20170000	0.438986	ZC3H12C
10	52100001	52150000	0.43896	AQP9
3	94440001	94490000	0.438881	MIR761
3	94440001	94490000	0.438881	NRDC
9	98720001	98770000	0.438877	LOC112448145
9	98720001	98770000	0.438877	LOC107132796
5	57100001	57150000	0.438709	SMARCC2
5	57100001	57150000	0.438709	TRNAS-CGA
5	57100001	57150000	0.438709	LOC112446710
7	43280001	43330000	0.438678	MISP
4	80920001	80970000	0.438634	CDK13
19	14600001	14650000	0.438615	AP2B1
14	48580001	48630000	0.438451	TRPS1
7	88260001	88310000	0.438401	MEF2C
5	57580001	57630000	0.438387	OR10P1
5	57580001	57630000	0.438387	LOC112446881
19	24720001	24770000	0.438384	ANKFY1
14	24660001	24710000	0.438309	LOC112449629
13	47440001	47490000	0.438309	LOC112449391
13	47440001	47490000	0.438309	LOC107133053
13	47440001	47490000	0.438309	LOC112449306
13	47440001	47490000	0.438309	CDS2
22	59220001	59270000	0.438228	TRNAK-UUU
3	8320001	8370000	0.4382	DEDD
3	8320001	8370000	0.4382	UFC1
3	8320001	8370000	0.4382	USP21
3	8320001	8370000	0.4382	PPOX
3	8320001	8370000	0.4382	B4GALT3
18	12940001	12990000	0.438162	ZCCHC14
18	12940001	12990000	0.438162	MAP1LC3B
22	49060001	49110000	0.438133	LOC112443474
22	49060001	49110000	0.438133	IQCF6
22	49060001	49110000	0.438133	IQCF2
2	59800001	59850000	0.438121	THSD7B
3	18860001	18910000	0.43806	THEM4
1	107580001	107630000	0.438057	TRNAE-UUC
1	107580001	107630000	0.438057	SCHIP1
11	28500001	28550000	0.437937	PRKCE
13	46240001	46290000	0.437884	WDR37
15	80700001	80750000	0.437687	SLC43A1
15	80700001	80750000	0.437687	LOC101903906
15	80700001	80750000	0.437687	RTN4RL2
15	80700001	80750000	0.437687	LOC112441590
4	56100001	56150000	0.437627	DOCK4
4	56100001	56150000	0.437627	ZNF277
24	47300001	47350000	0.437491	LOC112444197
9	96340001	96390000	0.43747	SLC22A2
9	96340001	96390000	0.43747	SLC22A1
5	69680001	69730000	0.437469	POLR3B
5	69680001	69730000	0.437469	TCP11L2
19	28060001	28110000	0.437427	MYH10
19	28060001	28110000	0.437427	NDEL1
28	25720001	25770000	0.43731	TACR2
15	76720001	76770000	0.437265	MIR2319B
15	76720001	76770000	0.437265	MIR2319A
25	19940001	19990000	0.437257	POLR3E
25	19940001	19990000	0.437257	TRNAL-AAG
25	19940001	19990000	0.437257	EEF2K
22	35100001	35150000	0.437102	SLC25A26
25	24900001	24950000	0.437035	IL21R
25	24900001	24950000	0.437035	LOC104975871
25	24900001	24950000	0.437035	IL4R
21	49060001	49110000	0.43697	LOC782598
21	49060001	49110000	0.43697	SEC23A
8	59960001	60010000	0.436924	TMEM8B
8	59960001	60010000	0.436924	FAM221B
8	59960001	60010000	0.436924	HINT2
8	59960001	60010000	0.436924	SPAG8
8	59960001	60010000	0.436924	NPR2
15	79080001	79130000	0.436921	LOC782841
15	79080001	79130000	0.436921	LOC519317
15	79080001	79130000	0.436921	LOC785680
15	79080001	79130000	0.436921	OR5T2
28	24900001	24950000	0.436905	LOC112444799
22	50000001	50050000	0.436904	IFRD2
22	50000001	50050000	0.436904	HYAL3
22	50000001	50050000	0.436904	NAA80
8	1600001	1650000	0.436873	HPF1
8	1600001	1650000	0.436873	CLCN3
7	50280001	50330000	0.436839	LOC101905788
7	50280001	50330000	0.436839	SIL1
14	24980001	25030000	0.436791	TOX
22	29000001	29050000	0.436669	LOC101903207
4	30440001	30490000	0.436561	LOC104971985
4	30440001	30490000	0.436561	LOC104968411
25	27120001	27170000	0.436549	STX4
25	27120001	27170000	0.436549	STX1B
25	27120001	27170000	0.436549	HSD3B7
7	39400001	39450000	0.436529	COL23A1
15	80640001	80690000	0.43646	SLC43A3
2	34940001	34990000	0.43645	PSMD14
15	63700001	63750000	0.436439	CSTF3
15	63700001	63750000	0.436439	TCP11L1
6	101200001	101250000	0.436208	MAPK10
17	62680001	62730000	0.436194	LOC112441980
17	62680001	62730000	0.436194	MSI1
7	18900001	18950000	0.43617	PTPRS
7	44100001	44150000	0.436165	REXO1
7	44100001	44150000	0.436165	ATP8B3
13	47160001	47210000	0.436148	SLC23A2
13	47160001	47210000	0.436148	LOC112449419
13	47160001	47210000	0.436148	RASSF2
16	4840001	4890000	0.436102	PFKFB2
16	4840001	4890000	0.436102	YOD1
16	4840001	4890000	0.436102	C16H1orf116
17	3240001	3290000	0.436061	DCHS2
3	110920001	110970000	0.436034	GJB5
3	110920001	110970000	0.436034	GJB4
19	22800001	22850000	0.435964	SERPINF1
19	22800001	22850000	0.435964	SMYD4
19	22800001	22850000	0.435964	SERPINF2
19	22800001	22850000	0.435964	WDR81
19	22800001	22850000	0.435964	LOC104975009
19	22800001	22850000	0.435964	MIR3600
19	22800001	22850000	0.435964	MIR22
19	22800001	22850000	0.435964	TLCD2
13	48060001	48110000	0.43573	TRMT6
13	48060001	48110000	0.43573	CHGB
13	33400001	33450000	0.435714	ARHGAP12
7	15500001	15550000	0.435667	LDLR
7	15500001	15550000	0.435667	LOC112447661
1	158340001	158390000	0.435662	KHDRBS1
14	23120001	23170000	0.435635	LYN
4	81220001	81270000	0.435424	RALA
4	80380001	80430000	0.435376	SUGCT
4	44860001	44910000	0.435368	RELN
17	62840001	62890000	0.435318	LOC107133304
17	62840001	62890000	0.435318	CABP1
17	62840001	62890000	0.435318	POP5
17	62840001	62890000	0.435318	RNF10
9	98740001	98790000	0.435218	LOC112448088
19	38780001	38830000	0.435198	NPEPPS
19	38780001	38830000	0.435198	LOC112442657
19	38780001	38830000	0.435198	KPNB1
7	46840001	46890000	0.435101	H2AFY
9	59640001	59690000	0.43499	MAP3K7
21	29640001	29690000	0.43499	CHRNA7
14	23340001	23390000	0.434923	CHCHD7
5	57140001	57190000	0.434875	ESYT1
3	33320001	33370000	0.434846	ALX3
3	33320001	33370000	0.434846	LOC112445978
20	36600001	36650000	0.434812	LOC107131573
27	3760001	3810000	0.43479	CSMD1
4	32520001	32570000	0.434777	RUNDC3B
11	660001	710000	0.434646	LOC100299995
22	52780001	52830000	0.434595	ALS2CL
22	52780001	52830000	0.434595	TMIE
7	15960001	16010000	0.434536	ZNF557
4	80980001	81030000	0.434471	LOC112446477
17	72800001	72850000	0.43445	GNB1L
22	58060001	58110000	0.434449	LOC112443442
22	58060001	58110000	0.434449	CHCHD4
22	58060001	58110000	0.434449	TMEM43
22	58060001	58110000	0.434449	XPC
9	25240001	25290000	0.434408	TRMT11
11	62820001	62870000	0.434408	LOC112448802
11	62820001	62870000	0.434408	LGALSL
4	37040001	37090000	0.434396	SEMA3E
3	20340001	20390000	0.434061	CA14
3	20340001	20390000	0.434061	APH1A
3	20340001	20390000	0.434061	C3H1orf54
3	20340001	20390000	0.434061	CIART
3	20340001	20390000	0.434061	MRPS21
3	35680001	35730000	0.433923	VAV3
25	37620001	37670000	0.433787	BAIAP2L1
15	34280001	34330000	0.433653	LOC112441623
7	52900001	52950000	0.43364	PCDH1
14	22840001	22890000	0.433622	XKR4
3	96360001	96410000	0.433617	AGBL4
6	116340001	116390000	0.433599	HAUS3
6	116340001	116390000	0.433599	MXD4
1	137760001	137810000	0.433584	CPNE4
29	2000001	2050000	0.43358	FAT3
29	9820001	9870000	0.433563	CCDC89
29	9820001	9870000	0.433563	SYTL2
1	129540001	129590000	0.433558	RBP1
1	143620001	143670000	0.433528	HSF2BP
22	55300001	55350000	0.433485	ATG7
4	68880001	68930000	0.433479	HOXA4
4	68880001	68930000	0.433479	HOXA3
4	68880001	68930000	0.433479	HOXA5
4	68880001	68930000	0.433479	LOC112446396
4	68880001	68930000	0.433479	HOXA6
4	68880001	68930000	0.433479	HOXA7
4	68880001	68930000	0.433479	HOXA9
7	19180001	19230000	0.433299	UHRF1
7	19180001	19230000	0.433299	KDM4B
3	94760001	94810000	0.433296	EPS15
13	39520001	39570000	0.433208	LOC101905046
13	39520001	39570000	0.433208	MIR2305
21	41800001	41850000	0.433207	HEATR5A
21	41800001	41850000	0.433207	LOC101908185
15	54980001	55030000	0.433204	MOGAT2
17	70840001	70890000	0.433203	LOC112441477
17	70840001	70890000	0.433203	LOC101906281
22	49760001	49810000	0.433151	C22H3orf18
23	19200001	19250000	0.432974	CLIC5
13	22940001	22990000	0.43293	DNAJC1
9	66140001	66190000	0.432929	PTPRK
13	42440001	42490000	0.432921	SYNDIG1
5	57320001	57370000	0.432734	DGKA
5	57320001	57370000	0.432734	PMEL
5	57320001	57370000	0.432734	CDK2
5	57320001	57370000	0.432734	RAB5B
29	49460001	49510000	0.432681	LOC101902537
25	21160001	21210000	0.432597	EARS2
25	21160001	21210000	0.432597	GGA2
10	56640001	56690000	0.432543	LOC112448476
10	56640001	56690000	0.432543	WDR72
7	53640001	53690000	0.432539	LOC112447612
1	22120001	22170000	0.432498	LOC107132175
12	28620001	28670000	0.432463	ZAR1L
12	28620001	28670000	0.432463	BRCA2
29	47180001	47230000	0.43244	ANO1
21	30500001	30550000	0.432427	IDH3A
21	30500001	30550000	0.432427	CIB2
11	62920001	62970000	0.432353	AFTPH
5	75160001	75210000	0.43233	PVALB
5	75160001	75210000	0.43233	LOC101906435
15	78980001	79030000	0.432229	LOC100300545
15	78980001	79030000	0.432229	LOC100139830
7	43880001	43930000	0.432149	ADAMTSL5
7	43880001	43930000	0.432149	REEP6
7	43880001	43930000	0.432149	PCSK4
7	43880001	43930000	0.432149	C7H19orf25
29	12660001	12710000	0.432047	RAB30
8	27740001	27790000	0.431935	BNC2
3	65760001	65810000	0.431898	ADGRL4
13	60760001	60810000	0.431871	DEFB127
13	60760001	60810000	0.431871	DEFB129
3	108080001	108130000	0.431836	MANEAL
14	1040001	1090000	0.431825	LOC101903326
14	1040001	1090000	0.431825	MIR193A-2
14	1040001	1090000	0.431825	ZNF623
14	1040001	1090000	0.431825	CCDC166
14	1040001	1090000	0.431825	MAPK15
26	45560001	45610000	0.431811	ADAM12
6	110700001	110750000	0.431794	CC2D2A
22	32400001	32450000	0.431786	ARL6IP5
22	32400001	32450000	0.431786	LMOD3
19	20140001	20190000	0.431644	FAM222B
19	20140001	20190000	0.431644	TRAF4
19	20140001	20190000	0.431644	NEK8
19	20140001	20190000	0.431644	TLCD1
19	20140001	20190000	0.431644	LOC112442803
19	20140001	20190000	0.431644	LOC112442793
19	20140001	20190000	0.431644	LOC112442804
19	20140001	20190000	0.431644	LOC112442792
19	20140001	20190000	0.431644	RPL23A
19	20140001	20190000	0.431644	RAB34
22	28740001	28790000	0.431639	GXYLT2
19	37860001	37910000	0.431631	MIR2886
19	37860001	37910000	0.431631	HOXB5
3	94980001	95030000	0.431504	RNF11
3	94980001	95030000	0.431504	TTC39A
11	62800001	62850000	0.431476	LOC101902983
13	60480001	60530000	0.431352	CSNK2A1
13	60480001	60530000	0.431352	LOC101905851
4	103160001	103210000	0.431337	LOC112446426
3	100340001	100390000	0.43132	GPBP1L1
3	100340001	100390000	0.43132	TMEM69
3	100340001	100390000	0.43132	IPP
16	3440001	3490000	0.431315	NUCKS1
16	3440001	3490000	0.431315	SLC45A3
14	1060001	1110000	0.431246	TIGD5
14	1060001	1110000	0.431246	PYCR3
14	1060001	1110000	0.431246	TSTA3
18	44000001	44050000	0.431219	CHST8
29	29600001	29650000	0.431182	DCPS
29	29600001	29650000	0.431182	TIRAP
29	29600001	29650000	0.431182	FOXRED1
29	29600001	29650000	0.431182	SRPRA
29	29600001	29650000	0.431182	FAM118B
19	37840001	37890000	0.431166	HOXB6
19	37840001	37890000	0.431166	HOXB7
19	37840001	37890000	0.431166	HOXB8
19	37840001	37890000	0.431166	LOC112442652
3	48680001	48730000	0.431111	SLC44A3
5	116300001	116350000	0.431019	LOC107132531
5	116300001	116350000	0.431019	LOC101903068
28	24740001	24790000	0.430996	RUFY2
28	24740001	24790000	0.430996	HNRNPH3
24	40660001	40710000	0.430815	PTPRM
11	87580001	87630000	0.430741	GRHL1
3	93680001	93730000	0.430725	SHISAL2A
1	81540001	81590000	0.430718	SENP2
1	81540001	81590000	0.430718	IGF2BP2
8	39320001	39370000	0.430701	INSL6
22	50120001	50170000	0.430676	SEMA3F
22	50120001	50170000	0.430676	GNAT1
22	50120001	50170000	0.430676	SLC38A3
16	41020001	41070000	0.430676	AADACL4
8	75980001	76030000	0.430617	CCL27
8	75980001	76030000	0.430617	IL11RA
8	75980001	76030000	0.430617	GALT
4	98640001	98690000	0.430598	AGBL3
4	98640001	98690000	0.430598	CALD1
14	56020001	56070000	0.43057	LOC101905702
17	57920001	57970000	0.430544	TESC
13	34880001	34930000	0.430475	LOC104973765
3	18900001	18950000	0.43041	C2CD4D
4	43980001	44030000	0.430373	FGL2
4	43980001	44030000	0.430373	CCDC146
13	58780001	58830000	0.430357	SPO11
13	58780001	58830000	0.430357	LOC112449319
13	58780001	58830000	0.430357	RAE1
18	11720001	11770000	0.430325	COX4I1
18	11720001	11770000	0.430325	EMC8
18	11720001	11770000	0.430325	C18H16orf74
13	33820001	33870000	0.430322	LOC104973760
13	33820001	33870000	0.430322	LOC112449415
13	33820001	33870000	0.430322	ZEB1
29	9860001	9910000	0.430305	LOC112444923
29	9860001	9910000	0.430305	TMEM126A
10	50960001	51010000	0.430244	MYO1E
7	43600001	43650000	0.430209	SBNO2
22	49740001	49790000	0.430097	HEMK1
22	49740001	49790000	0.430097	CISH
25	15680001	15730000	0.430028	XYLT1
2	43440001	43490000	0.430011	PRPF40A
2	43440001	43490000	0.430011	LOC112443599
2	43440001	43490000	0.430011	TRNAY-GUA
2	43440001	43490000	0.430011	ARL6IP6
5	18420001	18470000	0.430007	LOC104972350
3	50960001	51010000	0.429909	RPAP2
5	113000001	113050000	0.429851	NDUFA6
5	113000001	113050000	0.429851	SMDT1
5	113000001	113050000	0.429851	PHETA2
5	113000001	113050000	0.429851	NAGA
5	113000001	113050000	0.429851	WBP2NL
16	50200001	50250000	0.429827	TTC34
16	50200001	50250000	0.429827	LOC101904409
20	40080001	40130000	0.429691	ADAMTS12
19	37820001	37870000	0.429683	HOXB9
19	37820001	37870000	0.429683	MIR196A-1
11	73060001	73110000	0.42961	DRC1
11	73060001	73110000	0.42961	LOC104975340
11	73060001	73110000	0.42961	OTOF
5	18240001	18290000	0.429537	KITLG
13	44780001	44830000	0.429534	LOC112449302
1	58500001	58550000	0.429529	GRAMD1C
28	24680001	24730000	0.429525	PBLD
26	22160001	22210000	0.429375	BTRC
16	3500001	3550000	0.429371	SLC41A1
16	3500001	3550000	0.429371	RAB29
4	75980001	76030000	0.429333	MIR2420
16	50500001	50550000	0.429268	LOC104974459
16	50500001	50550000	0.429268	MIR2896
16	50500001	50550000	0.429268	SKI
16	50500001	50550000	0.429268	LOC107133240
16	50500001	50550000	0.429268	MORN1
3	86980001	87030000	0.429254	LOC112446008
29	45020001	45070000	0.42923	RHOD
29	45020001	45070000	0.42923	SYT12
26	10580001	10630000	0.429194	ACTA2
7	15940001	15990000	0.429051	LOC104969080
4	29420001	29470000	0.429035	ABCB5
19	38040001	38090000	0.42903	LOC112442759
19	38040001	38090000	0.42903	SKAP1
6	102780001	102830000	0.42902	PPP2R2C
10	65500001	65550000	0.429001	FERMT2
10	65500001	65550000	0.429001	LOC613752
19	18640001	18690000	0.428989	EVI2B
19	26360001	26410000	0.428963	KIF1C
13	46580001	46630000	0.428939	DIP2C
1	130800001	130850000	0.428919	ARMC8
1	130800001	130850000	0.428919	NME9
13	47500001	47550000	0.428903	PROKR2
13	47500001	47550000	0.428903	LOC787679
9	9980001	10030000	0.428868	B3GAT2
11	74220001	74270000	0.428854	EFR3B
1	127760001	127810000	0.42877	LOC107133460
1	127760001	127810000	0.42877	PXYLP1
7	15400001	15450000	0.428613	MIR2882
7	15400001	15450000	0.428613	SMARCA4
7	15400001	15450000	0.428613	LOC107132610
1	127860001	127910000	0.428555	SPSB4
15	34260001	34310000	0.428502	ZNF202
21	7940001	7990000	0.428428	LOC112443226
1	21120001	21170000	0.428407	USP25
13	42540001	42590000	0.428346	APMAP
13	42540001	42590000	0.428346	LOC107133049
13	42540001	42590000	0.428346	CST7
6	117160001	117210000	0.428332	CTBP1
6	117160001	117210000	0.428332	LOC101903340
1	93260001	93310000	0.428317	NLGN1
15	80800001	80850000	0.428268	SERPING1
7	21760001	21810000	0.428226	RAD50
7	21760001	21810000	0.428226	LOC112447377
4	32720001	32770000	0.428215	LOC101902435
3	94100001	94150000	0.428186	ZFYVE9
7	26220001	26270000	0.428126	CCDC192
7	26220001	26270000	0.428126	LOC107132618
3	107920001	107970000	0.428073	FHL3
4	28840001	28890000	0.428044	MACC1
14	38720001	38770000	0.427926	HNF4G
29	9220001	9270000	0.427878	EED
6	117120001	117170000	0.427735	LOC100299277
6	117120001	117170000	0.427735	LOC100848325
11	71600001	71650000	0.427698	BABAM2
13	62900001	62950000	0.42765	SNTA1
11	27980001	28030000	0.427646	SRBD1
21	7440001	7490000	0.427613	TTC23
21	58160001	58210000	0.42761	UNC79
8	6980001	7030000	0.427604	GLRA3
1	106880001	106930000	0.427541	KPNA4
21	1940001	1990000	0.427529	LOC100849023
21	1940001	1990000	0.427529	SNURF
21	1940001	1990000	0.427529	SNRPN
19	23160001	23210000	0.427512	SMG6

## Sheet: Sheet8
Table 8. A summary of genes from θπ ratio in Zaosheng cattle (compared to Chinese indicine cattle).
Chrom	Starting position	Ending position	PI	Gene
22	50180001	50230000	3.02091	RBM5
22	50300001	50350000	2.9746	MON1A
22	50300001	50350000	2.9746	LOC112443477
2	125140001	125190000	2.9222	LOC107131363
22	50200001	50250000	2.85933	RBM6
22	50200001	50250000	2.85933	LOC112443549
22	50120001	50170000	2.76171	SEMA3F
22	50120001	50170000	2.76171	GNAT1
5	58020001	58070000	2.76119	LOC782430
2	125120001	125170000	2.57032	DNAJC8
2	125100001	125150000	2.20619	ATP5IF1
22	50100001	50150000	2.18988	SLC38A3
1	129380001	129430000	2.07188	LOC112448327
2	125160001	125210000	2.06372	EYA3
2	125160001	125210000	2.06372	PTAFR
15	79100001	79150000	1.92689	LOC782913
15	79100001	79150000	1.92689	LOC528502
15	79100001	79150000	1.92689	LOC782841
15	79100001	79150000	1.92689	LOC519317
15	79240001	79290000	1.88572	OR8J1
5	28260001	28310000	1.8755	SLC4A8
15	79300001	79350000	1.8172	LOC785406
22	50320001	50370000	1.79739	MST1R
22	50060001	50110000	1.78265	GNAI2
15	79160001	79210000	1.70904	LOC112441588
29	49500001	49550000	1.69326	MRPL23
19	26420001	26470000	1.68406	GP1BA
19	26420001	26470000	1.68406	SLC25A11
19	26420001	26470000	1.68406	RNF167
11	3540001	3590000	1.59324	CNGA3
11	3540001	3590000	1.59324	LOC112448738
22	50040001	50090000	1.58656	SEMA3B
19	26400001	26450000	1.5692	PFN1
19	26400001	26450000	1.5692	ENO3
19	26400001	26450000	1.5692	SPAG7
19	26380001	26430000	1.56852	LOC100848357
19	26380001	26430000	1.56852	CAMTA2
19	26380001	26430000	1.56852	INCA1
19	40580001	40630000	1.52595	TOP2A
16	50560001	50610000	1.5143	PRKCZ
16	50560001	50610000	1.5143	FAAP20
19	40560001	40610000	1.51398	GJD3
2	125080001	125130000	1.48985	SESN2
19	26240001	26290000	1.4785	SCIMP
29	49520001	49570000	1.45559	LOC101902793
19	26360001	26410000	1.44546	KIF1C
16	50800001	50850000	1.44318	LOC112441930
16	50800001	50850000	1.44318	CALML6
16	50800001	50850000	1.44318	TMEM52
16	50500001	50550000	1.43707	LOC104974459
19	40740001	40790000	1.4328	CCR7
12	71940001	71990000	1.427	LOC100337076
12	71920001	71970000	1.4262	TRNAC-GCA
7	17520001	17570000	1.33088	LOC508459
5	47600001	47650000	1.31277	TMBIM4
11	3620001	3670000	1.31235	INPP4A
7	17500001	17550000	1.30696	LOC112447600
16	50620001	50670000	1.30597	LOC112441939
16	50620001	50670000	1.30597	LOC112441845
28	34760001	34810000	1.27997	ZMIZ1
19	40660001	40710000	1.24605	TNS4
5	47580001	47630000	1.21588	LOC107132486
5	28240001	28290000	1.19934	LOC112446848
19	26280001	26330000	1.19498	ZNF594
5	59240001	59290000	1.17855	LOC788372
5	59240001	59290000	1.17855	LOC788357
13	22700001	22750000	1.16164	MLLT10
29	43280001	43330000	1.16008	MRPL49
29	43280001	43330000	1.16008	FAU
29	43280001	43330000	1.16008	ZNHIT2
29	43280001	43330000	1.16008	TM7SF2
19	26300001	26350000	1.15195	ZFP3
19	26300001	26350000	1.15195	ZNF232
19	44520001	44570000	1.13007	EFTUD2
19	44520001	44570000	1.13007	HIGD1B
5	47620001	47670000	1.12295	LLPH
1	128340001	128390000	1.10698	CLSTN2
15	79120001	79170000	1.10554	LOC614985
15	79120001	79170000	1.10554	LOC514057
26	30840001	30890000	1.06895	SMNDC1
1	97260001	97310000	1.06617	LOC112448328
11	3360001	3410000	1.06163	VWA3B
19	26080001	26130000	1.05849	NUP88
19	26080001	26130000	1.05849	RPAIN
19	26080001	26130000	1.05849	C1QBP
16	49620001	49670000	1.04442	PRDM16
2	43420001	43470000	1.03872	PRPF40A
2	43420001	43470000	1.03872	LOC112443599
2	43420001	43470000	1.03872	TRNAY-GUA
16	50480001	50530000	1.03776	MIR2896
16	50480001	50530000	1.03776	SKI
25	35700001	35750000	1.03708	LOC112444283
29	48860001	48910000	1.03662	LOC112444897
29	49480001	49530000	1.03115	LOC112444916
29	49480001	49530000	1.03115	H19
19	44540001	44590000	1.02783	MIR2343
13	61580001	61630000	1.02405	TM9SF4
10	58720001	58770000	1.01509	LOC112448482
10	58720001	58770000	1.01509	DMXL2
23	26280001	26330000	1.01089	LOC107131258
2	53780001	53830000	1.00714	KYNU
19	26060001	26110000	0.986784	DHX33
19	26060001	26110000	0.986784	DERL2
19	26060001	26110000	0.986784	MIS12
19	26060001	26110000	0.986784	LOC788205
21	65460001	65510000	0.984756	LOC104975445
21	65460001	65510000	0.984756	BEGAIN
5	112120001	112170000	0.982969	RBX1
5	112520001	112570000	0.981651	ACO2
5	112520001	112570000	0.981651	PHF5A
1	97340001	97390000	0.977044	SEC62
5	58060001	58110000	0.971305	LOC782338
1	136900001	136950000	0.970939	ACAD11
1	136900001	136950000	0.970939	UBA5
19	27840001	27890000	0.970496	PFAS
7	50220001	50270000	0.967708	SIL1
20	22740001	22790000	0.965537	LOC112443061
5	65500001	65550000	0.962757	SYCP3
5	65500001	65550000	0.962757	CHPT1
5	65500001	65550000	0.962757	MYBPC1
19	48160001	48210000	0.962621	LOC616254
19	48160001	48210000	0.962621	PRR29
1	137020001	137070000	0.959422	DNAJC13
13	61700001	61750000	0.952234	KIF3B
16	50700001	50750000	0.949675	CFAP74
16	50200001	50250000	0.938823	TTC34
16	50200001	50250000	0.938823	LOC101904409
19	26920001	26970000	0.934337	CLDN7
19	26920001	26970000	0.934337	ELP5
19	26920001	26970000	0.934337	CTDNEP1
19	26920001	26970000	0.934337	GABARAP
13	61640001	61690000	0.932784	PLAGL2
1	97400001	97450000	0.931246	SAMD7
29	49540001	49590000	0.929253	TNNT3
8	52020001	52070000	0.922774	PCSK5
4	44420001	44470000	0.921297	LOC112446520
2	124860001	124910000	0.921115	RCC1
2	124860001	124910000	0.921115	TRNAU1AP
4	105940001	105990000	0.918804	LOC100336993
11	88440001	88490000	0.917574	KIDINS220
7	17480001	17530000	0.915356	LOC518134
7	17480001	17530000	0.915356	LOC112447356
15	39020001	39070000	0.914935	MIR2285B-1
22	50340001	50390000	0.913003	CAMKV
22	50340001	50390000	0.913003	LOC616410
19	26440001	26490000	0.907879	MINK1
19	26440001	26490000	0.907879	C19H17orf107
19	26440001	26490000	0.907879	CHRNE
4	105920001	105970000	0.905155	LOC100336982
4	105920001	105970000	0.905155	LOC104968514
4	105920001	105970000	0.905155	LOC112446435
4	105920001	105970000	0.905155	LOC101902874
4	105920001	105970000	0.905155	LOC112446439
4	105920001	105970000	0.905155	LOC101903933
4	105920001	105970000	0.905155	LOC509513
4	105920001	105970000	0.905155	LOC100300510
19	40640001	40690000	0.903759	IGFBP4
8	39240001	39290000	0.902311	PLGRKT
14	35580001	35630000	0.902123	TRPA1
16	50820001	50870000	0.897369	GNB1
1	97240001	97290000	0.895829	GPR160
25	26620001	26670000	0.894109	ITGAL
22	50020001	50070000	0.893063	LSMEM2
22	50020001	50070000	0.893063	IFRD2
22	50020001	50070000	0.893063	HYAL3
22	50020001	50070000	0.893063	NAA80
22	50020001	50070000	0.893063	HYAL1
22	50020001	50070000	0.893063	HYAL2
5	57980001	58030000	0.886617	LOC100140445
5	57980001	58030000	0.886617	LOC112446906
1	136940001	136990000	0.883465	ACKR4
19	27860001	27910000	0.881277	LOC101903678
19	27860001	27910000	0.881277	SLC25A35
19	27860001	27910000	0.881277	RANGRF
14	13480001	13530000	0.879623	LOC112449611
3	98480001	98530000	0.876255	TRABD2B
1	144300001	144350000	0.873134	C1H21orf2
26	23260001	23310000	0.869396	LOC104975974
26	23260001	23310000	0.869396	ARL3
4	43960001	44010000	0.868188	FGL2
11	73200001	73250000	0.860613	HADHB
11	73200001	73250000	0.860613	ADGRF3
7	19660001	19710000	0.860387	SH3GL1
13	22680001	22730000	0.857313	SKIDA1
4	44200001	44250000	0.855789	LRRC17
2	124800001	124850000	0.852008	RAB42
19	44560001	44610000	0.851905	FAM187A
19	44560001	44610000	0.851905	CCDC103
11	3640001	3690000	0.851706	LOC104973285
16	50260001	50310000	0.845703	FAM213B
12	32280001	32330000	0.842905	LNX2
5	112500001	112550000	0.836977	TOB2
7	19640001	19690000	0.831462	CHAF1A
4	39060001	39110000	0.830641	LOC782609
7	50160001	50210000	0.829392	LRRTM2
2	43380001	43430000	0.829096	ARL6IP6
29	29700001	29750000	0.829083	KIRREL3
29	50280001	50330000	0.828805	MUC2
19	47820001	47870000	0.828476	DCAF7
7	53780001	53830000	0.814487	ARHGAP26
7	53780001	53830000	0.814487	LOC104969199
29	43080001	43130000	0.814173	ATG2A
29	43080001	43130000	0.814173	MIR194-2
29	43080001	43130000	0.814173	MIR192
24	34400001	34450000	0.813031	MIB1
19	27820001	27870000	0.811278	CTC1
19	27820001	27870000	0.811278	TRNAS-AGA
19	27820001	27870000	0.811278	LOC112442636
19	27820001	27870000	0.811278	TRNAP-CGG
19	27820001	27870000	0.811278	AURKB
19	27820001	27870000	0.811278	BORCS6
19	27820001	27870000	0.811278	TRNAI-AAU
19	27820001	27870000	0.811278	TRNAS-GCU
19	27820001	27870000	0.811278	TRNAW-CCA
19	27820001	27870000	0.811278	LOC104975022
19	27820001	27870000	0.811278	TMEM107
19	27820001	27870000	0.811278	LOC112442787
19	40800001	40850000	0.810851	SMARCE1
28	44300001	44350000	0.805597	ALOX5
2	43500001	43550000	0.802456	FMNL2
19	24920001	24970000	0.799371	SPNS2
24	34420001	34470000	0.798174	MIR133A-2
24	34420001	34470000	0.798174	MIR1-2
1	143980001	144030000	0.797269	AGPAT3
4	44400001	44450000	0.795325	NAPEPLD
4	44400001	44450000	0.795325	ARMC10
10	72000001	72050000	0.794509	LOC101902937
4	44480001	44530000	0.793679	PMPCB
13	61660001	61710000	0.788807	POFUT1
10	48020001	48070000	0.788089	VPS13C
10	48020001	48070000	0.788089	LOC529823
28	44280001	44330000	0.784869	LOC112444772
16	50220001	50270000	0.784129	MMEL1
4	74400001	74450000	0.782627	CFAP69
1	103980001	104030000	0.78164	LOC112448289
1	135560001	135610000	0.779295	TF
5	112460001	112510000	0.772946	TEF
19	27540001	27590000	0.772926	LOC112442833
19	27540001	27590000	0.772926	RNF227
19	27540001	27590000	0.772926	CHD3
1	96000001	96050000	0.772646	TNIK
1	96000001	96050000	0.772646	LOC101905533
25	35680001	35730000	0.770583	MUC3A
25	35680001	35730000	0.770583	LOC107131854
25	35680001	35730000	0.770583	LOC101909082
11	67380001	67430000	0.766542	ANTXR1
22	43000001	43050000	0.766463	LOC112443550
8	56260001	56310000	0.766289	LOC112447807
29	43060001	43110000	0.761428	EHD1
29	43060001	43110000	0.761428	CDC42BPG
8	53140001	53190000	0.759812	VPS13A
8	39700001	39750000	0.759578	RCL1
27	1080001	1130000	0.751625	DLGAP2
29	49460001	49510000	0.750215	LOC101902537
1	144180001	144230000	0.750203	ICOSLG
5	112100001	112150000	0.749684	DNAJB7
5	112100001	112150000	0.749684	XPNPEP3
5	112100001	112150000	0.749684	ST13
1	72120001	72170000	0.745918	ACAP2
11	3800001	3850000	0.744317	MGAT4A
27	6960001	7010000	0.743722	DEFB
4	12600001	12650000	0.743292	PON2
4	12600001	12650000	0.743292	PON3
5	28220001	28270000	0.740904	TRNAE-UUC
5	28220001	28270000	0.740904	SCN8A
15	79140001	79190000	0.73954	LOC785944
15	79140001	79190000	0.73954	LOC528577
7	50260001	50310000	0.738603	LOC101905788
5	114080001	114130000	0.738245	SCUBE1
26	16280001	16330000	0.736189	LOC100847963
13	61520001	61570000	0.734872	HCK
11	61100001	61150000	0.734329	LOC112448877
19	26200001	26250000	0.732646	LOC101904050
16	50660001	50710000	0.731652	LOC101902612
19	44580001	44630000	0.730066	KIF18B
19	44580001	44630000	0.730066	GFAP
8	70560001	70610000	0.728191	LOC107132707
29	8240001	8290000	0.727805	TMEM135
1	95400001	95450000	0.72691	FNDC3B
21	21700001	21750000	0.725879	MAN2A2
21	21700001	21750000	0.725879	HDDC3
24	34160001	34210000	0.725198	LOC100336909
7	51400001	51450000	0.724874	PFDN1
7	51400001	51450000	0.724874	LOC112447433
4	45620001	45670000	0.72485	LHFPL3
9	33400001	33450000	0.72052	ROS1
19	27500001	27550000	0.720053	CYB5D1
19	27500001	27550000	0.720053	NAA38
19	27500001	27550000	0.720053	TMEM88
4	44500001	44550000	0.719529	DNAJC2
11	62680001	62730000	0.719432	LOC101902983
19	26900001	26950000	0.717919	PHF23
19	26900001	26950000	0.717919	DVL2
19	26900001	26950000	0.717919	MIR324
19	26900001	26950000	0.717919	ACADVL
19	26900001	26950000	0.717919	DLG4
19	26900001	26950000	0.717919	LOC112442813
1	95420001	95470000	0.715012	LOC101904810
8	62900001	62950000	0.714021	XPA
18	49080001	49130000	0.711623	IL-15L
18	49080001	49130000	0.711623	RPS16
13	22660001	22710000	0.710743	CASC10
14	26340001	26390000	0.709692	CHD7
3	120860001	120910000	0.708295	FAM240A
3	120860001	120910000	0.708295	RTP5
29	49560001	49610000	0.708149	LSP1
29	49560001	49610000	0.708149	PRR33
1	135060001	135110000	0.706881	RYK
16	50680001	50730000	0.702146	GABRD
1	72100001	72150000	0.702042	PPP1R2
1	146140001	146190000	0.700132	DIP2A
2	65300001	65350000	0.698632	SLC35F5
7	4820001	4870000	0.698347	LOC112447579
7	4820001	4870000	0.698347	PGPEP1
4	119480001	119530000	0.697503	WDR60
4	119480001	119530000	0.697503	LOC112446466
4	44180001	44230000	0.697328	LOC112446476
4	44180001	44230000	0.697328	FBXL13
23	26040001	26090000	0.696612	LOC104969893
23	26040001	26090000	0.696612	LOC101903211
18	12340001	12390000	0.695962	LOC112442267
18	12340001	12390000	0.695962	FOXC2
7	50640001	50690000	0.695938	DNAJC18
7	50640001	50690000	0.695938	SPATA24
2	128900001	128950000	0.695696	PNRC2
2	128900001	128950000	0.695696	SRSF10
7	50680001	50730000	0.693759	ECSCR
2	124780001	124830000	0.691824	TAF12
2	124780001	124830000	0.691824	LOC112443660
2	124780001	124830000	0.691824	GMEB1
11	67740001	67790000	0.690645	NFU1
11	62820001	62870000	0.689735	LOC112448802
11	62820001	62870000	0.689735	LGALSL
12	71840001	71890000	0.688274	LOC100337053
19	27740001	27790000	0.688127	PER1
19	27740001	27790000	0.688127	TRNAT-AGU
19	27740001	27790000	0.688127	TRNAS-CGA
19	27740001	27790000	0.688127	LOC112442777
19	27740001	27790000	0.688127	TRNAG-GCC
19	27740001	27790000	0.688127	HES7
19	27740001	27790000	0.688127	TRNAR-UCU
19	27740001	27790000	0.688127	TRNAL-UAG
19	27740001	27790000	0.688127	TRNAQ-CUG
19	27740001	27790000	0.688127	TRNAK-UUU
19	27740001	27790000	0.688127	ALOXE3
5	77940001	77990000	0.685009	KIAA1551
26	16240001	16290000	0.684947	LOC540627
7	50700001	50750000	0.684578	TMEM173
7	50700001	50750000	0.684578	SMIM33
10	36640001	36690000	0.682985	EXD1
15	45820001	45870000	0.679572	LOC510100
15	45820001	45870000	0.679572	LOC783518
15	45820001	45870000	0.679572	LOC112441696
15	45820001	45870000	0.679572	LOC790683
11	73220001	73270000	0.679456	HADHA
25	26580001	26630000	0.678571	TRNAR-UCG
25	26580001	26630000	0.678571	SEPHS2
25	26580001	26630000	0.678571	DCTPP1
25	26580001	26630000	0.678571	ZNF771
11	73420001	73470000	0.677651	KIF3C
19	28040001	28090000	0.677538	MYH10
19	28040001	28090000	0.677538	NDEL1
11	87920001	87970000	0.675493	LOC107132949
11	87920001	87970000	0.675493	IAH1
11	87920001	87970000	0.675493	ADAM17
7	4840001	4890000	0.675425	LSM4
16	8880001	8930000	0.673698	LOC789494
29	49380001	49430000	0.673164	MIR483
8	60060001	60110000	0.672439	LOC784922
8	60060001	60110000	0.672439	LOC784434
1	90140001	90190000	0.671986	TBL1XR1
11	62480001	62530000	0.671862	PELI1
8	38860001	38910000	0.670245	ERMP1
19	47800001	47850000	0.66946	KCNH6
19	47800001	47850000	0.66946	ACE3
19	47800001	47850000	0.66946	ACE
19	43260001	43310000	0.668571	LOC112442854
19	43260001	43310000	0.668571	LOC112442843
19	43260001	43310000	0.668571	LOC112442855
19	43260001	43310000	0.668571	LOC112442851
19	43260001	43310000	0.668571	LOC112442850
19	43260001	43310000	0.668571	LOC112442861
19	43260001	43310000	0.668571	LOC112442856
19	43260001	43310000	0.668571	LOC112442857
19	26940001	26990000	0.665929	SLC2A4
1	97200001	97250000	0.664936	LOC112447730
1	97200001	97250000	0.664936	PHC3
14	27940001	27990000	0.663724	NKAIN3
1	129580001	129630000	0.663387	RBP2
19	48020001	48070000	0.66105	FTSJ3
26	13360001	13410000	0.659211	LOC112444564
25	37660001	37710000	0.657862	BAIAP2L1
7	4860001	4910000	0.657266	LOC101902444
19	27480001	27530000	0.656956	KDM6B
4	80460001	80510000	0.656944	LOC112446480
4	80460001	80510000	0.656944	SUGCT
8	85660001	85710000	0.656922	LOC787410
1	129940001	129990000	0.656486	LOC112447798
19	24660001	24710000	0.655783	ZZEF1
5	112400001	112450000	0.654191	TRNAG-UCC
5	112400001	112450000	0.654191	ZC3H7B
7	52180001	52230000	0.654133	LOC104968820
15	39000001	39050000	0.652223	FAR1
11	73280001	73330000	0.652186	GAREM2
1	144020001	144070000	0.650813	TRAPPC10
14	31260001	31310000	0.650605	CSPP1
19	28140001	28190000	0.649709	LOC112442832
4	74380001	74430000	0.649454	STEAP2
5	71420001	71470000	0.649083	CHRNA3
5	71420001	71470000	0.649083	TIMP3
18	12320001	12370000	0.648566	MTHFSD
18	12320001	12370000	0.648566	FOXF1
26	30760001	30810000	0.648315	MXI1
26	30760001	30810000	0.648315	LOC107131885
7	50620001	50670000	0.647916	PROB1
7	50620001	50670000	0.647916	MZB1
14	31280001	31330000	0.646645	ARFGEF1
7	52160001	52210000	0.645684	LOC616427
7	52160001	52210000	0.645684	PCDHB1
7	52160001	52210000	0.645684	LOC107132640
21	27580001	27630000	0.645294	LOC112443136
21	27580001	27630000	0.645294	LOC112443137
2	61760001	61810000	0.643611	ZRANB3
18	55860001	55910000	0.643211	PIH1D1
7	50740001	50790000	0.640493	UBE2D2
19	40820001	40870000	0.639926	KRT222
19	40820001	40870000	0.639926	LOC112442667
1	97040001	97090000	0.639786	LOC112448260
1	97040001	97090000	0.639786	SKIL
8	60120001	60170000	0.639643	OR13J1
8	60120001	60170000	0.639643	LOC506202
16	51840001	51890000	0.63961	LOC112441934
16	51840001	51890000	0.63961	LOC515551
2	61380001	61430000	0.637883	DARS
21	32740001	32790000	0.637397	LINGO1
25	37560001	37610000	0.636718	LOC101905575
19	20600001	20650000	0.636051	LOC112442772
19	20600001	20650000	0.636051	NUFIP2
12	28020001	28070000	0.635977	KL
9	39140001	39190000	0.635113	SLC16A10
9	39140001	39190000	0.635113	MFSD4B
7	52480001	52530000	0.634182	LOC101904103
7	52480001	52530000	0.634182	PCDHGA8
7	52480001	52530000	0.634182	PCDHGB4
7	52480001	52530000	0.634182	PCDHGA2
16	43800001	43850000	0.632546	LOC101907127
18	49060001	49110000	0.631697	PLEKHG2
18	49060001	49110000	0.631697	TRNAI-UAU
18	49060001	49110000	0.631697	ZFP36
18	49060001	49110000	0.631697	MED29
2	125440001	125490000	0.631381	THEMIS2
2	125440001	125490000	0.631381	RPA2
10	36940001	36990000	0.630451	TYRO3
10	36940001	36990000	0.630451	RPAP1
25	37580001	37630000	0.630073	LOC112444336
16	43880001	43930000	0.6292	SLC25A33
16	43880001	43930000	0.6292	TMEM201
16	43880001	43930000	0.6292	LOC112441924
29	43100001	43150000	0.628958	PPP2R5B
5	115840001	115890000	0.628112	FBLN1
5	115840001	115890000	0.628112	LOC100848536
8	69520001	69570000	0.627606	POLR3D
8	69520001	69570000	0.627606	MIR320A-1
19	40500001	40550000	0.627001	CDC6
7	50840001	50890000	0.626412	LOC112447430
8	39340001	39390000	0.626212	JAK2
17	51640001	51690000	0.625871	LOC112442035
17	51640001	51690000	0.625871	LOC100847522
19	47120001	47170000	0.623526	LOC112442682
1	82800001	82850000	0.622701	FAM131A
1	82800001	82850000	0.622701	CLCN2
1	82800001	82850000	0.622701	POLR2H
1	82800001	82850000	0.622701	THPO
1	82800001	82850000	0.622701	CHRD
4	111300001	111350000	0.622575	CNTNAP2
5	112380001	112430000	0.622433	LOC112446896
7	50820001	50870000	0.622053	CXXC5
29	49360001	49410000	0.621163	IGF2
29	49360001	49410000	0.621163	INS
23	17640001	17690000	0.620953	CAPN11
23	17640001	17690000	0.620953	TMEM63B
23	17640001	17690000	0.620953	TRNAA-UGC
23	17640001	17690000	0.620953	MRPL14
15	79180001	79230000	0.620221	LOC507253
13	40120001	40170000	0.619928	RALGAPA2
21	29140001	29190000	0.619691	LOC100848886
21	29140001	29190000	0.619691	SNRPA1
8	52180001	52230000	0.619591	TRNAC-ACA
8	39220001	39270000	0.619429	CD274
8	39220001	39270000	0.619429	LOC104969334
19	27880001	27930000	0.618818	ARHGEF15
8	60080001	60130000	0.61767	LOC100337274
8	60080001	60130000	0.61767	LOC618828
14	1020001	1070000	0.616788	ZNF623
14	1020001	1070000	0.616788	CCDC166
21	28140001	28190000	0.616501	NSMCE3
21	28140001	28190000	0.616501	FAM189A1
16	44000001	44050000	0.61496	LOC100848532
19	40520001	40570000	0.614789	RARA
13	31580001	31630000	0.612233	LOC112449275
7	50920001	50970000	0.610956	PSD2
4	76580001	76630000	0.61018	MYO1G
4	76580001	76630000	0.61018	LOC101904529
4	76580001	76630000	0.61018	LOC112446500
4	76580001	76630000	0.61018	LOC100140586
4	76580001	76630000	0.61018	CCM2
14	840001	890000	0.610109	MIR2309
7	50560001	50610000	0.609951	MATR3
11	87940001	87990000	0.608829	CPSF3
1	130040001	130090000	0.608339	LOC783600
1	130040001	130090000	0.608339	PRR23A
29	9980001	10030000	0.608332	DLG2
22	42880001	42930000	0.608067	PXK
22	42880001	42930000	0.608067	PDHB
22	42880001	42930000	0.608067	KCTD6
8	52640001	52690000	0.606068	PRUNE2
8	52640001	52690000	0.606068	GCNT1
5	112280001	112330000	0.60591	LOC112446777
5	112280001	112330000	0.60591	EP300
5	112280001	112330000	0.60591	MIR1281
1	82820001	82870000	0.605499	LOC112448329
1	82820001	82870000	0.605499	EIF4G1
1	137760001	137810000	0.603093	CPNE4
10	21500001	21550000	0.603055	IL25
10	21500001	21550000	0.603055	CMTM5
10	21500001	21550000	0.603055	MIR208A
10	21500001	21550000	0.603055	LOC112448392
10	21500001	21550000	0.603055	MYH6
10	21500001	21550000	0.603055	MIR208B
10	21500001	21550000	0.603055	MYH7
21	27640001	27690000	0.602897	KLF13
4	119680001	119730000	0.602563	LOC104972309
2	61660001	61710000	0.601948	MIR128-1
2	61660001	61710000	0.601948	R3HDM1
8	60040001	60090000	0.601945	LOC615852
8	60040001	60090000	0.601945	LOC618717
8	60040001	60090000	0.601945	LOC784594
8	60040001	60090000	0.601945	LOC619011
26	38240001	38290000	0.600417	RAB11FIP2
18	49100001	49150000	0.598371	SUPT5H
19	44080001	44130000	0.598032	SLC25A39
19	44080001	44130000	0.598032	RUNDC3A
7	17600001	17650000	0.597741	LOC112447357
8	40300001	40350000	0.597627	MIR2471
8	40300001	40350000	0.597627	GLIS3
8	53040001	53090000	0.597586	FOXB2
13	28100001	28150000	0.597471	BEND7
13	28100001	28150000	0.597471	LOC101907540
5	89200001	89250000	0.596671	PDE3A
3	92440001	92490000	0.594386	GLIS1
8	69640001	69690000	0.592081	SLC39A14
10	25860001	25910000	0.590314	HNRNPC
10	25860001	25910000	0.590314	RPGRIP1
19	44040001	44090000	0.590251	SLC4A1
8	60140001	60190000	0.589473	LOC784108
8	60140001	60190000	0.589473	LOC784185
16	4000001	4050000	0.589314	SRGAP2
17	35620001	35670000	0.589205	LOC782754
3	11720001	11770000	0.588468	LOC781726
3	11720001	11770000	0.588468	LOC509005
1	144280001	144330000	0.587948	PFKL
1	144280001	144330000	0.587948	AIRE
10	36540001	36590000	0.58766	INO80
24	34120001	34170000	0.58739	GATA6
16	6360001	6410000	0.585499	KCNT2
7	50900001	50950000	0.584144	LOC112447552
21	21720001	21770000	0.582472	FES
19	47080001	47130000	0.582195	2024-03-10
19	47080001	47130000	0.582195	MRC2
18	17980001	18030000	0.581008	ZNF423
5	77480001	77530000	0.580487	BICD1
14	23220001	23270000	0.580095	LYN
1	122300001	122350000	0.579508	PLOD2
1	122300001	122350000	0.579508	PLSCR4
21	7800001	7850000	0.578328	IGF1R
2	126360001	126410000	0.578246	ARID1A
2	126360001	126410000	0.578246	PIGV
11	55160001	55210000	0.577613	CTNNA2
12	31260001	31310000	0.577612	MTUS2
7	52360001	52410000	0.577066	TAF7
7	52360001	52410000	0.577066	SLC25A2
19	28280001	28330000	0.576986	LOC101904013
19	28280001	28330000	0.576986	PIK3R6
19	28280001	28330000	0.576986	MFSD6L
11	62080001	62130000	0.576612	LOC104973394
7	19620001	19670000	0.57568	UBXN6
7	19620001	19670000	0.57568	LOC101902724
7	19620001	19670000	0.57568	HDGFL2
7	19620001	19670000	0.57568	PLIN4
18	55840001	55890000	0.574691	SLC17A7
18	55840001	55890000	0.574691	GFY
18	55840001	55890000	0.574691	LOC112442461
18	55840001	55890000	0.574691	PTH2
18	55840001	55890000	0.574691	CCDC155
18	55840001	55890000	0.574691	DKKL1
18	55840001	55890000	0.574691	TEAD2
15	29100001	29150000	0.574322	KMT2A
15	29100001	29150000	0.574322	LOC101902944
7	22180001	22230000	0.574092	LOC112447378
7	22180001	22230000	0.574092	P4HA2
12	27980001	28030000	0.572863	STARD13
19	44280001	44330000	0.571881	FZD2
16	6160001	6210000	0.571865	CFH
19	43980001	44030000	0.571587	UBTF
19	43980001	44030000	0.571587	LOC101907697
19	43980001	44030000	0.571587	ATXN7L3
19	43980001	44030000	0.571587	TMUB2
19	43980001	44030000	0.571587	ASB16
19	43980001	44030000	0.571587	C19H17orf53
21	21680001	21730000	0.570902	UNC45A
21	21680001	21730000	0.570902	RCCD1
21	21680001	21730000	0.570902	LOC112443356
18	24100001	24150000	0.57073	BBS2
10	71980001	72030000	0.570578	RTN1
8	69500001	69550000	0.570404	PHYHIP
8	69500001	69550000	0.570404	LOC104969384
8	69500001	69550000	0.570404	BMP1
19	48000001	48050000	0.569898	DDX42
19	48000001	48050000	0.569898	CCDC47
19	48000001	48050000	0.569898	STRADA
19	44220001	44270000	0.569054	GPATCH8
21	21640001	21690000	0.568989	PRC1
21	21640001	21690000	0.568989	VPS33B
21	21640001	21690000	0.568989	NGRN
16	41100001	41150000	0.568964	DHRS3
4	43940001	43990000	0.568061	LOC112446475
4	43940001	43990000	0.568061	CCDC146
7	50600001	50650000	0.567954	SLC23A1
10	35700001	35750000	0.567684	BMF
8	60100001	60150000	0.567157	LOC112447751
8	60100001	60150000	0.567157	LOC112447886
19	47860001	47910000	0.567072	TACO1
8	39320001	39370000	0.566948	INSL6
2	27860001	27910000	0.566452	STK39
5	71460001	71510000	0.566299	LOC104972499
13	31520001	31570000	0.565993	TRDMT1
13	31520001	31570000	0.565993	CUBN
10	75900001	75950000	0.565734	SGPP1
11	73300001	73350000	0.565306	RAB10
16	51800001	51850000	0.564973	PLEKHM2
16	51800001	51850000	0.564973	LOC112441770
16	51800001	51850000	0.564973	SLC25A34
16	51800001	51850000	0.564973	TMEM82
16	51800001	51850000	0.564973	LOC101904639
16	51800001	51850000	0.564973	FBLIM1
26	44200001	44250000	0.563534	LOC112444509
26	44200001	44250000	0.563534	FAM53B
26	44200001	44250000	0.563534	LHPP
16	43780001	43830000	0.562999	LOC112441918
16	43780001	43830000	0.562999	PIK3CD
16	43780001	43830000	0.562999	CLSTN1
7	45100001	45150000	0.562837	FSTL4
1	72420001	72470000	0.562744	XXYLT1
10	75880001	75930000	0.562077	LOC101904356
10	75880001	75930000	0.562077	WDR89
14	23240001	23290000	0.561817	LOC112449628
14	23240001	23290000	0.561817	RPS20
10	26000001	26050000	0.561743	LOC104973100
10	26000001	26050000	0.561743	LOC100300237
10	26000001	26050000	0.561743	RNASE13
10	26000001	26050000	0.561743	ARHGEF40
10	26000001	26050000	0.561743	ZNF219
7	14460001	14510000	0.56142	LOC112447604
7	19900001	19950000	0.561364	MAP2K2
28	44120001	44170000	0.561038	ZFAND4
28	44120001	44170000	0.561038	FAM21A
25	35720001	35770000	0.560693	UFSP1
25	35720001	35770000	0.560693	ACHE
7	52320001	52370000	0.560467	LOC786553
7	52320001	52370000	0.560467	PCDHB11
7	52320001	52370000	0.560467	PCDHB14
7	52320001	52370000	0.560467	LOC100848799
5	24900001	24950000	0.559791	MIR331
5	24900001	24950000	0.559791	LOC112446660
7	22440001	22490000	0.558992	ACSL6
7	50580001	50630000	0.55893	PAIP2
29	47180001	47230000	0.558923	ANO1
19	44480001	44530000	0.558448	GJC1
19	44480001	44530000	0.558448	ADAM11
29	12540001	12590000	0.557471	RAB30
22	42980001	43030000	0.556985	ABHD6
22	42980001	43030000	0.556985	RPP14
11	63440001	63490000	0.55693	RAB1A
11	63440001	63490000	0.55693	CEP68
17	70840001	70890000	0.556501	LOC112441477
17	70840001	70890000	0.556501	LOC101906281
4	119420001	119470000	0.55626	ESYT2
12	35500001	35550000	0.555784	ZDHHC20
12	35500001	35550000	0.555784	LOC107132993
12	35500001	35550000	0.555784	MICU2
5	28480001	28530000	0.555715	SMAGP
5	28480001	28530000	0.555715	BIN2
19	40900001	40950000	0.555496	KRT25
19	40900001	40950000	0.555496	KRT24
24	61920001	61970000	0.555012	SERPINB11
24	61920001	61970000	0.555012	LOC511106
10	21520001	21570000	0.554636	EFS
13	43400001	43450000	0.553896	LOC112441538
13	43400001	43450000	0.553896	LOC112449293
13	43400001	43450000	0.553896	LOC782061
19	47400001	47450000	0.553884	TANC2
10	36980001	37030000	0.553481	LOC112448654
10	36980001	37030000	0.553481	MGA
10	75920001	75970000	0.553057	LOC104973205
3	12420001	12470000	0.55298	LOC531264
7	51360001	51410000	0.552481	CYSTM1
1	107660001	107710000	0.552415	LOC112448347
1	107660001	107710000	0.552415	SCHIP1
21	41760001	41810000	0.552249	LOC101908185
21	41760001	41810000	0.552249	HECTD1
5	47520001	47570000	0.552194	IRAK3
11	62740001	62790000	0.549928	LOC101902939
18	49040001	49090000	0.549861	PAF1
18	49040001	49090000	0.549861	SAMD4B
18	49040001	49090000	0.549861	GMFG
7	49860001	49910000	0.549808	CTNNA1
7	49860001	49910000	0.549808	LOC112447603
7	49860001	49910000	0.549808	HSPA9
7	49860001	49910000	0.549808	ETF1
8	85740001	85790000	0.549417	SPTLC1
11	62580001	62630000	0.548893	LOC107132935
1	144320001	144370000	0.548775	TRPM2
29	49600001	49650000	0.54863	SYT8
29	49600001	49650000	0.54863	TNNI2
19	23760001	23810000	0.548387	RAP1GAP2
11	61120001	61170000	0.548369	EHBP1
1	144200001	144250000	0.54774	DNMT3L
19	27380001	27430000	0.546955	DNAH2
19	27380001	27430000	0.546955	EFNB3
19	27380001	27430000	0.546955	WRAP53
19	27380001	27430000	0.546955	TP53
18	34680001	34730000	0.546525	CBFB
18	34680001	34730000	0.546525	CES4A
19	40460001	40510000	0.545884	WIPF2
19	40460001	40510000	0.545884	RAPGEFL1
5	55960001	56010000	0.5456	INHBE
5	55960001	56010000	0.5456	GLI1
5	55960001	56010000	0.5456	ARHGAP9
5	55960001	56010000	0.5456	MIR2430
5	55960001	56010000	0.5456	MARS
5	55960001	56010000	0.5456	DDIT3
10	81340001	81390000	0.544927	LOC112448653
10	81340001	81390000	0.544927	SUSD6
4	44520001	44570000	0.544864	PSMC2
5	114120001	114170000	0.544356	MPPED1
19	50780001	50830000	0.543988	RFNG
19	50780001	50830000	0.543988	GPS1
19	50780001	50830000	0.543988	DUS1L
19	50780001	50830000	0.543988	FASN
12	18980001	19030000	0.543195	SETDB2
12	18980001	19030000	0.543195	CAB39L
11	62300001	62350000	0.542778	VPS54
11	62300001	62350000	0.542778	UGP2
14	24620001	24670000	0.542531	CYP7A1
14	24620001	24670000	0.542531	UBXN2B
11	6480001	6530000	0.541679	MAP4K4
21	41800001	41850000	0.54157	HEATR5A
19	27900001	27950000	0.54115	ODF4
7	18440001	18490000	0.540803	NDUFA11
2	89080001	89130000	0.540402	AOX1
2	89080001	89130000	0.540402	SGO2
13	23660001	23710000	0.540348	PIP4K2A
28	44200001	44250000	0.53975	2024-03-08
22	47740001	47790000	0.539697	PRKCD
15	47620001	47670000	0.539136	LOC614922
15	47620001	47670000	0.539136	LOC531174
15	47620001	47670000	0.539136	LOC100847801
15	47620001	47670000	0.539136	LOC787988
8	70040001	70090000	0.53883	PEBP4
11	15460001	15510000	0.538125	LTBP1
28	28480001	28530000	0.538053	MIR2891
28	28480001	28530000	0.538053	MICU1
13	61440001	61490000	0.53803	XKR7
13	61440001	61490000	0.53803	PDRG1
13	61440001	61490000	0.53803	TTLL9
1	129600001	129650000	0.537726	LOC112448321
4	106740001	106790000	0.537499	EPHA1
4	106740001	106790000	0.537499	ZYX
4	106740001	106790000	0.537499	FAM131B
26	33420001	33470000	0.537397	TCF7L2
11	3780001	3830000	0.537385	UNC50
11	3780001	3830000	0.537385	COA5
28	34500001	34550000	0.536906	LOC112444769
14	820001	870000	0.53627	LOC112449561
14	820001	870000	0.53627	PLEC
14	820001	870000	0.53627	GRINA
14	820001	870000	0.53627	LOC112449562
14	820001	870000	0.53627	PARP10
22	53380001	53430000	0.535928	CCR9
22	53380001	53430000	0.535928	FYCO1
13	22920001	22970000	0.535554	DNAJC1
22	30560001	30610000	0.534553	FOXP1
5	113400001	113450000	0.533519	POLDIP3
5	113400001	113450000	0.533519	RRP7A
5	113400001	113450000	0.533519	SERHL2
15	42400001	42450000	0.533412	SBF2
10	35680001	35730000	0.53337	SRP14
10	35680001	35730000	0.53337	EIF2AK4
10	21540001	21590000	0.533207	SLC22A17
29	43260001	43310000	0.532662	VPS51
29	43260001	43310000	0.532662	TMEM262
29	43260001	43310000	0.532662	ZFPL1
29	43260001	43310000	0.532662	CDCA5
29	43260001	43310000	0.532662	NAALADL1
20	39140001	39190000	0.532416	DNAJC21
20	39140001	39190000	0.532416	AGXT2
8	7140001	7190000	0.531262	GLRA3
16	51960001	52010000	0.529949	CASP9
5	112360001	112410000	0.529628	RANGAP1
5	112360001	112410000	0.529628	CHADL
5	112360001	112410000	0.529628	MIR2441
5	112360001	112410000	0.529628	L3MBTL2
19	48040001	48090000	0.529257	SMARCD2
19	48040001	48090000	0.529257	PSMC5
7	19920001	19970000	0.529173	ZBTB7A
3	80440001	80490000	0.529085	JAK1
26	23280001	23330000	0.528651	SFXN2
2	61440001	61490000	0.528586	MCM6
1	97140001	97190000	0.527603	TRNAK-CUU
1	97140001	97190000	0.527603	PRKCI
26	13340001	13390000	0.527489	TNKS2
6	8760001	8810000	0.527479	LOC104972658
29	37420001	37470000	0.527226	VPS37C
29	37420001	37470000	0.527226	CD5
29	37420001	37470000	0.527226	LOC112444914
15	64020001	64070000	0.527071	KIAA1549L
7	18420001	18470000	0.526705	VMAC
7	18420001	18470000	0.526705	CAPS
7	18420001	18470000	0.526705	RANBP3
21	29060001	29110000	0.526635	PCSK6
29	50240001	50290000	0.525648	LOC112444915
29	50240001	50290000	0.525648	MUC5AC
11	3100001	3150000	0.525647	TMEM131
29	49340001	49390000	0.524406	TH
3	92420001	92470000	0.524279	NDC1
7	43220001	43270000	0.524258	RNF126
7	43220001	43270000	0.524258	FGF22
7	43220001	43270000	0.524258	POLRMT
7	43220001	43270000	0.524258	HCN2
12	32260001	32310000	0.524258	POLR1D
11	88400001	88450000	0.523928	MBOAT2
23	18280001	18330000	0.523905	SUPT3H
7	4880001	4930000	0.523595	IQCN
7	4880001	4930000	0.523595	JUND
15	41960001	42010000	0.523201	MRVI1
15	36520001	36570000	0.522083	SOX6
1	137780001	137830000	0.521202	MIR2288
7	51540001	51590000	0.521077	LOC107132639
7	51540001	51590000	0.521077	SLC4A9
7	51540001	51590000	0.521077	HBEGF
19	27560001	27610000	0.521057	KCNAB3
14	1000001	1050000	0.520838	SCRIB
14	1000001	1050000	0.520838	MAPK15
14	1000001	1050000	0.520838	FAM83H
14	1000001	1050000	0.520838	IQANK1
7	14480001	14530000	0.51991	TRNAD-GUC
13	28340001	28390000	0.518197	FRMD4A
4	44760001	44810000	0.518186	RELN
29	44300001	44350000	0.518177	TMEM151A
29	44300001	44350000	0.518177	YIF1A
29	44300001	44350000	0.518177	CNIH2
29	44300001	44350000	0.518177	RAB1B
29	44300001	44350000	0.518177	LOC107131974
29	44300001	44350000	0.518177	KLC2
29	44300001	44350000	0.518177	PACS1
19	44600001	44650000	0.517607	LOC104975097
2	126340001	126390000	0.516663	ZDHHC18
2	126340001	126390000	0.516663	SFN
19	26160001	26210000	0.516087	RABEP1
8	7520001	7570000	0.515906	CTSB
22	47960001	48010000	0.513923	TMEM110
22	47960001	48010000	0.513923	SFMBT1
16	5480001	5530000	0.513842	LOC100138386
16	65000001	65050000	0.513837	COLGALT2
25	32900001	32950000	0.513429	MIR2387
25	32900001	32950000	0.513429	GTF2IRD1
8	69600001	69650000	0.513361	PIWIL2
13	28240001	28290000	0.513289	PRPF18
13	28240001	28290000	0.513289	TRNAD-AUC
13	28240001	28290000	0.513289	LOC112449272
7	53040001	53090000	0.513214	LOC112447444
7	53040001	53090000	0.513214	GNPDA1
7	53040001	53090000	0.513214	RNF14
22	48660001	48710000	0.513195	POC1A
22	48660001	48710000	0.513195	ALAS1
22	48660001	48710000	0.513195	TLR9
22	48660001	48710000	0.513195	TWF2
21	69700001	69750000	0.512529	CRIP2
21	69700001	69750000	0.512529	MTA1
21	69700001	69750000	0.512529	LOC104972824
21	69700001	69750000	0.512529	TEX22
16	51940001	51990000	0.512509	DNAJC16
16	51940001	51990000	0.512509	AGMAT
16	52300001	52350000	0.511848	TMEM51
18	26060001	26110000	0.511825	CCDC113
29	29660001	29710000	0.511157	ST3GAL4
29	29660001	29710000	0.511157	DCPS
9	77220001	77270000	0.510298	LOC112448069
18	7480001	7530000	0.510182	CDYL2
13	27980001	28030000	0.510078	SEPHS1
13	27980001	28030000	0.510078	PHYH
7	9580001	9630000	0.509378	LOC100847301
1	129560001	129610000	0.509328	RBP1
3	104580001	104630000	0.508322	HIVEP3
25	37680001	37730000	0.507594	BRI3
5	71240001	71290000	0.507102	SYN3
11	60480001	60530000	0.507086	COMMD1
15	79220001	79270000	0.507063	LOC615824
15	79220001	79270000	0.507063	LOC508180
15	79220001	79270000	0.507063	OR8K1
15	79220001	79270000	0.507063	LOC507377
19	46360001	46410000	0.50689	EFCAB13
8	70500001	70550000	0.506809	ENTPD4
8	70500001	70550000	0.506809	LOXL2
11	340001	390000	0.506537	MERTK
11	340001	390000	0.506537	TMEM87B
11	2820001	2870000	0.506441	FAM178B
11	2820001	2870000	0.506441	SEMA4C
17	50440001	50490000	0.505098	TMEM132B
19	28320001	28370000	0.504364	PIK3R5
16	50460001	50510000	0.503855	LOC107133240
16	50460001	50510000	0.503855	MORN1
2	130720001	130770000	0.503557	CDC42
2	130720001	130770000	0.503557	LOC112443703
10	36680001	36730000	0.503441	CHP1
18	49120001	49170000	0.503334	TIMM50
18	43900001	43950000	0.503111	PEPD
19	46340001	46390000	0.502879	ITGB3
4	44020001	44070000	0.502629	FAM185A
19	46960001	47010000	0.502391	TLK2
14	44200001	44250000	0.502352	PAG1
6	110720001	110770000	0.501666	FBXL5
6	110720001	110770000	0.501666	MIR2448
6	110720001	110770000	0.501666	CC2D2A
28	28660001	28710000	0.500961	MCU
26	23240001	23290000	0.500804	TRIM8
26	23240001	23290000	0.500804	SUFU
10	53340001	53390000	0.499782	LOC112448664
7	50540001	50590000	0.499697	LOC112447601
7	50540001	50590000	0.499697	SNHG4
4	119620001	119670000	0.498965	VIPR2
10	28400001	28450000	0.498914	KATNBL1
5	47840001	47890000	0.49866	HMGA2
2	61500001	61550000	0.498009	LCT
22	32460001	32510000	0.497894	TMF1
22	32460001	32510000	0.497894	UBA3
13	61200001	61250000	0.497576	LOC107133075
13	61200001	61250000	0.497576	BCL2L1
13	61200001	61250000	0.497576	COX4I2
19	48120001	48170000	0.49756	SCN4A
19	48120001	48170000	0.49756	CD79B
16	8140001	8190000	0.497511	LOC100848559
16	8140001	8190000	0.497511	LOC112441780
19	41100001	41150000	0.496829	KRT23
19	41100001	41150000	0.496829	LOC112442836
18	26080001	26130000	0.494932	PRSS54
11	67680001	67730000	0.494322	GFPT1
29	48800001	48850000	0.493716	KCNQ1
19	44000001	44050000	0.493526	LOC107131530
3	19340001	19390000	0.493229	PSMB4
3	19340001	19390000	0.493229	POGZ
20	23480001	23530000	0.492381	SLC38A9
22	52780001	52830000	0.4921	ALS2CL
22	52780001	52830000	0.4921	TMIE
10	53120001	53170000	0.491682	TCF12
5	110580001	110630000	0.491388	CBX7
16	4900001	4950000	0.490957	C4BPA
16	4900001	4950000	0.490957	TRNAE-CUC
16	4900001	4950000	0.490957	C4BPB
16	4900001	4950000	0.490957	PFKFB2
1	157720001	157770000	0.490649	LOC538060
18	53780001	53830000	0.490312	STRN4
18	53780001	53830000	0.490312	MIR2897
18	53780001	53830000	0.490312	PRKD2
18	53780001	53830000	0.490312	DACT3
11	3040001	3090000	0.490037	ZAP70
13	61480001	61530000	0.48935	CCM2L
16	50920001	50970000	0.488941	SLC35E2
16	50920001	50970000	0.488941	LOC104974460
16	50920001	50970000	0.488941	NADK
2	70700001	70750000	0.488578	MARCO
5	58560001	58610000	0.488456	LOC100138866
4	69460001	69510000	0.488096	LOC112446335
5	110760001	110810000	0.487949	TRNAG-CCC
5	110760001	110810000	0.487949	SYNGR1
16	40780001	40830000	0.487673	TNFSF4
16	40780001	40830000	0.487673	LOC112441832
2	63140001	63190000	0.487298	MGAT5

## Sheet: Sheet9
Table 9. A summary of genes from XPEHH in Zaosheng cattle (compared to Chinese indicine cattle).
Chrom	Starting position	Ending position	XPEHH	Gene
3	9040001	9090000	5.41	LOC112445929
3	9040001	9090000	5.41	CD84
3	9140001	9190000	4.9	LOC112445930
3	9220001	9270000	4.76	VANGL2
3	9120001	9170000	4.74	SLAMF6
3	8920001	8970000	4.61	SLAMF1
3	9240001	9290000	4.57	LOC101902818
3	9260001	9310000	4.2	LOC104971425
13	63640001	63690000	3.91	AHCY
2	23980001	24030000	3.89	PDK1
2	23980001	24030000	3.89	TRNAG-UCC
13	63740001	63790000	3.66	ITCH
13	63680001	63730000	3.61	TRNAG-CCC
23	29900001	29950000	3.6	LOC782554
15	59700001	59750000	3.6	LOC112441583
3	9280001	9330000	3.57	NHLH1
3	8860001	8910000	3.47	CD48
18	14700001	14750000	3.39	LOC532875
18	14700001	14750000	3.39	CENPBD1
4	94400001	94450000	3.37	TSGA13
23	29920001	29970000	3.35	LOC112443713
3	9440001	9490000	3.31	ATP1A4
3	9440001	9490000	3.31	CASQ1
3	9440001	9490000	3.31	LOC101902959
3	9320001	9370000	3.31	COPA
3	9300001	9350000	3.31	NCSTN
13	63620001	63670000	3.31	LOC112449441
13	63620001	63670000	3.31	ASIP
18	14680001	14730000	3.3	DEF8
3	9420001	9470000	3.28	PEA15
3	9360001	9410000	3.26	DCAF8
3	9360001	9410000	3.26	PEX19
3	8800001	8850000	3.26	SLAMF7
18	14720001	14770000	3.23	DBNDD1
13	63140001	63190000	3.19	ZNF341
4	94280001	94330000	3.15	MARK4
18	14660001	14710000	3.13	TUBB3
18	14660001	14710000	3.13	MC1R
13	63120001	63170000	3.11	PXMP4
6	40180001	40230000	3.08	PACRGL
13	63160001	63210000	3.06	LOC112449328
11	25840001	25890000	3.04	PLEKHH2
6	40220001	40270000	3.03	KCNIP4
7	91280001	91330000	2.99	LOC112447491
7	91280001	91330000	2.99	LOC104968990
4	94260001	94310000	2.99	LOC112446420
18	14740001	14790000	2.96	GAS8
18	14640001	14690000	2.96	TCF25
2	122100001	122150000	2.93	TINAGL1
13	63880001	63930000	2.93	PIGU
13	63880001	63930000	2.93	MAP1LC3A
10	5160001	5210000	2.93	THOC3
5	85020001	85070000	2.92	BCAT1
18	14760001	14810000	2.92	LOC100296324
4	94480001	94530000	2.9	KLF14
7	45920001	45970000	2.89	CDKN2AIPNL
13	63180001	63230000	2.89	CHMP4B
18	14620001	14670000	2.86	LOC112442275
18	14620001	14670000	2.86	SPIRE2
19	52080001	52130000	2.85	LOC509283
13	3660001	3710000	2.84	SLX4IP
13	3660001	3710000	2.84	LOC112449424
28	2920001	2970000	2.83	LOC614741
16	45000001	45050000	2.82	SLC45A1
16	44920001	44970000	2.82	LOC104974445
13	63840001	63890000	2.81	DYNLRB1
18	25340001	25390000	2.8	CX3CL1
4	94220001	94270000	2.78	COPG2
4	94220001	94270000	2.78	MIR335
3	8760001	8810000	2.74	LOC613822
4	104860001	104910000	2.73	KIAA1147
5	59640001	59690000	2.72	LOC788615
5	59640001	59690000	2.72	OR9K2
5	69640001	69690000	2.71	TCP11L2
6	69500001	69550000	2.7	CHIC2
13	65140001	65190000	2.69	EPB41L1
1	27020001	27070000	2.67	LOC100848584
7	45900001	45950000	2.66	UBE2B
2	24040001	24090000	2.66	LOC112443693
2	122040001	122090000	2.65	PEF1
5	69600001	69650000	2.64	CKAP4
23	29880001	29930000	2.63	LOC782475
23	29880001	29930000	2.63	LOC112443742
23	29880001	29930000	2.63	OR2W1
23	24220001	24270000	2.62	PKHD1
2	23940001	23990000	2.62	LOC112443700
6	55760001	55810000	2.61	DTHD1
2	122140001	122190000	2.59	LOC112442289
18	25380001	25430000	2.58	CCL17
7	45860001	45910000	2.57	CDKL3
15	84700001	84750000	2.57	LOC112441561
29	7820001	7870000	2.56	LOC112444877
25	4500001	4550000	2.56	RBFOX1
22	680001	730000	2.56	LANCL2
28	2880001	2930000	2.55	LOC112444759
28	2880001	2930000	2.55	LOC100337323
18	14560001	14610000	2.55	FANCA
18	14560001	14610000	2.55	ZNF276
19	52000001	52050000	2.53	ENDOV
2	122060001	122110000	2.51	LOC101902428
2	122060001	122110000	2.51	HCRTR1
13	64120001	64170000	2.51	GGT7
5	68340001	68390000	2.5	SLC41A2
5	68340001	68390000	2.5	LOC112446720
4	87080001	87130000	2.5	RNF133
18	14540001	14590000	2.5	VPS9D1
18	14540001	14590000	2.5	SPATA2L
16	480001	530000	2.49	OR5L1
5	9720001	9770000	2.47	OTOGL
24	80001	130000	2.47	LOC789936
2	24660001	24710000	2.47	SLC25A12
14	79180001	79230000	2.47	LOC112449659
13	62980001	63030000	2.47	TRNAC-GCA
7	87700001	87750000	2.46	TMEM161B
5	69680001	69730000	2.46	POLR3B
19	52020001	52070000	2.46	NPTX1
11	25740001	25790000	2.46	THADA
7	93200001	93250000	2.45	FAM172A
5	84980001	85030000	2.45	LOC112446824
2	24060001	24110000	2.45	ITGA6
2	104140001	104190000	2.45	LOC112443116
2	104140001	104190000	2.45	LOC112443117
2	104140001	104190000	2.45	XRCC5
18	25320001	25370000	2.45	CCL22
13	63080001	63130000	2.45	E2F1
13	63080001	63130000	2.45	C13H20orf144
13	3640001	3690000	2.45	MKKS
22	49980001	50030000	2.44	HYAL1
22	49980001	50030000	2.44	HYAL2
22	49980001	50030000	2.44	TUSC2
13	3160001	3210000	2.44	LOC112449245
11	71180001	71230000	2.44	PLB1
4	94200001	94250000	2.42	MEST
18	14520001	14570000	2.42	CDK10
18	14520001	14570000	2.42	LOC104974758
18	14520001	14570000	2.42	SPATA33
18	14520001	14570000	2.42	CHMP1A
7	73360001	73410000	2.41	GABRA6
7	45960001	46010000	2.41	LOC112447421
5	10460001	10510000	2.41	LIN7A
3	8720001	8770000	2.41	LY9
21	66820001	66870000	2.41	DYNC1H1
2	122000001	122050000	2.41	COL16A1
15	78820001	78870000	2.41	LOC615051
15	55400001	55450000	2.41	UVRAG
8	76040001	76090000	2.4	CCL21
27	28380001	28430000	2.4	NRG1
15	84400001	84450000	2.4	OR4A16
22	49960001	50010000	2.39	RASSF1
22	49960001	50010000	2.39	ZMYND10
22	49960001	50010000	2.39	NPRL2
22	49960001	50010000	2.39	CYB561D2
7	2400001	2450000	2.38	ZFP2
7	2400001	2450000	2.38	GRM6
22	2080001	2130000	2.38	EOMES
20	14800001	14850000	2.37	RGS7BP
18	51500001	51550000	2.37	CD177
18	51500001	51550000	2.37	CXCL17
10	8760001	8810000	2.37	TBCA
10	8760001	8810000	2.37	OTP
5	9120001	9170000	2.36	LOC112446863
5	9120001	9170000	2.36	PAWR
3	9480001	9530000	2.36	ATP1A2
21	66780001	66830000	2.36	PPP2R5C
2	120700001	120750000	2.36	RNF19B
15	84680001	84730000	2.36	LOC509025
15	84680001	84730000	2.36	LOC617614
13	64140001	64190000	2.36	ACSS2
10	3240001	3290000	2.36	KCNN2
3	8700001	8750000	2.35	CD244
2	6440001	6490000	2.35	PMS1
16	44840001	44890000	2.35	RERE
10	79620001	79670000	2.35	RAD51B
6	61220001	61270000	2.34	ATP8A1
6	61220001	61270000	2.34	SHISA3
16	59620001	59670000	2.34	RASAL2
29	17960001	18010000	2.33	LOC112444864
29	17960001	18010000	2.33	THRSP
29	17960001	18010000	2.33	NDUFC2
29	17960001	18010000	2.33	ALG8
19	15980001	16030000	2.33	ASIC2
18	25400001	25450000	2.33	COQ9
18	25400001	25450000	2.33	CIAPIN1
8	96560001	96610000	2.32	ZNF462
24	49500001	49550000	2.32	MYO5B
23	32100001	32150000	2.32	SLC17A4
23	32100001	32150000	2.32	SLC17A1
13	64260001	64310000	2.32	TRPC4AP
13	64260001	64310000	2.32	MIR499
12	48800001	48850000	2.32	KLF12
6	40100001	40150000	2.31	SLIT2
23	30900001	30950000	2.31	LOC104968446
23	30900001	30950000	2.31	HIST1H2BI
23	30900001	30950000	2.31	TRNAM-CAU
23	30900001	30950000	2.31	LOC112443796
23	30900001	30950000	2.31	LOC783002
17	41740001	41790000	2.31	GRIA2
1	66740001	66790000	2.31	CSTA
1	66200001	66250000	2.31	IQCB1
17	15640001	15690000	2.3	INPP4B
1	66940001	66990000	2.3	DTX3L
9	40340001	40390000	2.29	FIG4
8	99000001	99050000	2.29	PTPN3
25	18000001	18050000	2.29	PDILT
24	49440001	49490000	2.29	LOC112444214
24	49440001	49490000	2.29	LOC112444215
22	57380001	57430000	2.29	FGD5
22	57380001	57430000	2.29	LOC101909196
21	2920001	2970000	2.29	LOC112443372
21	2920001	2970000	2.29	ATP10A
13	60780001	60830000	2.29	DEFB125
13	60780001	60830000	2.29	LOC112449323
3	94500001	94550000	2.28	OSBPL9
20	22020001	22070000	2.28	GPBP1
6	69560001	69610000	2.27	LOC112447080
27	18900001	18950000	2.27	LOC112444679
18	51520001	51570000	2.27	TEX101
14	56000001	56050000	2.27	LOC101905702
14	56000001	56050000	2.27	EMC2
7	45820001	45870000	2.26	LOC112447418
7	45820001	45870000	2.26	PPP2CA
7	15860001	15910000	2.26	ELOF1
2	71920001	71970000	2.26	RALB
2	71920001	71970000	2.26	TMEM185B
2	71920001	71970000	2.26	LOC112442721
2	71920001	71970000	2.26	EPB41L5
17	55440001	55490000	2.26	LOC101904902
17	55440001	55490000	2.26	ACAD10
17	43420001	43470000	2.26	ASIC5
1	66720001	66770000	2.26	CASR
1	66720001	66770000	2.26	ILDR1
13	64920001	64970000	2.26	PHF20
13	64920001	64970000	2.26	RBM39
10	10480001	10530000	2.26	HOMER1
5	61680001	61730000	2.25	MIR1251
4	91420001	91470000	2.25	GRM8
28	24100001	24150000	2.25	LOC112444798
25	11680001	11730000	2.25	SHISA9
16	2800001	2850000	2.25	CNTN2
16	2800001	2850000	2.25	NFASC
7	15840001	15890000	2.24	CNN1
7	15840001	15890000	2.24	LOC112447346
7	15840001	15890000	2.24	ECSIT
7	15840001	15890000	2.24	ZNF653
7	15840001	15890000	2.24	ELAVL3
3	93680001	93730000	2.24	SHISAL2A
3	8020001	8070000	2.24	FCGR2A
3	8020001	8070000	2.24	TRNAG-GCC
3	8020001	8070000	2.24	HSPA6
3	8020001	8070000	2.24	TRNAL-CAG
3	8020001	8070000	2.24	TRNAD-GUC
3	69920001	69970000	2.24	TYW3
24	220001	270000	2.24	LOC529511
23	30920001	30970000	2.24	LOC104975676
23	30920001	30970000	2.24	LOC529277
23	30920001	30970000	2.24	HIST1H1B
23	30920001	30970000	2.24	LOC528329
23	30920001	30970000	2.24	HIST1H3C
11	92460001	92510000	2.24	DAB2IP
8	76020001	76070000	2.23	CCL19
8	76020001	76070000	2.23	LOC112447947
8	76020001	76070000	2.23	LOC104969408
8	76020001	76070000	2.23	LOC508933
8	76020001	76070000	2.23	CCL27
8	76020001	76070000	2.23	IL11RA
24	49420001	49470000	2.23	ACAA2
24	49420001	49470000	2.23	LOC112444206
5	66960001	67010000	2.22	LOC112446615
3	70680001	70730000	2.22	LRRIQ3
29	60001	110000	2.22	LOC516870
23	51120001	51170000	2.22	GMDS
18	14500001	14550000	2.22	DPEP1
18	14500001	14550000	2.22	LOC112442274
18	14500001	14550000	2.22	CPNE7
14	22820001	22870000	2.22	XKR4
13	62940001	62990000	2.22	CBFA2T2
7	29760001	29810000	2.21	LOC112447389
3	109220001	109270000	2.21	LOC107132345
25	840001	890000	2.21	TEKT4
25	840001	890000	2.21	C1QTNF8
25	840001	890000	2.21	SSTR5
15	79400001	79450000	2.21	LOC100298605
15	79400001	79450000	2.21	LOC522775
15	79400001	79450000	2.21	LOC520399
1	143200001	143250000	2.21	LOC101906172
1	143200001	143250000	2.21	CBS
1	143200001	143250000	2.21	LOC101906110
1	143200001	143250000	2.21	PKNOX1
6	100960001	101010000	2.2	MAPK10
4	104820001	104870000	2.2	AGK
2	35880001	35930000	2.2	LOC101906588
2	35880001	35930000	2.2	RBMS1
23	32120001	32170000	2.2	HIST1H2AA
23	32120001	32170000	2.2	HIST1H2BA
19	15960001	16010000	2.2	LOC112442773
18	11620001	11670000	2.2	GINS2
18	11620001	11670000	2.2	GSE1
17	55160001	55210000	2.2	ATXN2
14	22860001	22910000	2.2	TRNAT-AGU
5	109860001	109910000	2.19	PLA2G6
5	109860001	109910000	2.19	BAIAP2L2
5	109860001	109910000	2.19	SLC16A8
28	23940001	23990000	2.19	CTNNA3
25	18120001	18170000	2.19	ACSM2B
22	49940001	49990000	2.19	TMEM115
22	49940001	49990000	2.19	CACNA2D2
22	49200001	49250000	2.19	RAD54L2
20	51400001	51450000	2.19	CDH12
20	14760001	14810000	2.19	SHISAL2B
20	14760001	14810000	2.19	SREK1IP1
19	51860001	51910000	2.19	RPTOR
14	77840001	77890000	2.19	RALYL
13	64240001	64290000	2.19	MYH7B
13	64240001	64290000	2.19	GSS
8	44000001	44050000	2.18	DOCK8
7	9880001	9930000	2.18	LOC101903003
7	9880001	9930000	2.18	LOC788031
5	10660001	10710000	2.18	ACSS3
29	17980001	18030000	2.18	KCTD14
22	49500001	49550000	2.18	DOCK3
17	55100001	55150000	2.18	SH2B3
13	63060001	63110000	2.18	NECAB3
12	5080001	5130000	2.18	PCDH17
10	77900001	77950000	2.18	LOC104973215
10	77900001	77950000	2.18	LOC104973214
8	76080001	76130000	2.17	FAM205A
5	74280001	74330000	2.17	LOC515697
5	74280001	74330000	2.17	LOC786352
4	87100001	87150000	2.17	RNF148
23	35860001	35910000	2.17	MIR2284C
11	92380001	92430000	2.17	GGTA1
25	39480001	39530000	2.16	SDK1
23	30880001	30930000	2.16	LOC783041
23	30880001	30930000	2.16	LOC522315
21	66880001	66930000	2.16	TRNAA-AGC
21	66880001	66930000	2.16	LOC786914
21	3180001	3230000	2.16	TRNAE-UUC
2	115440001	115490000	2.16	MFF
2	115420001	115470000	2.16	COL4A3
1	65680001	65730000	2.16	STXBP5L
16	44540001	44590000	2.16	LOC112441936
16	44540001	44590000	2.16	LOC112441839
16	44540001	44590000	2.16	ENO1
14	75260001	75310000	2.16	LOC787250
29	33840001	33890000	2.15	OPCML
1	66920001	66970000	2.15	PARP9
1	66120001	66170000	2.15	GOLGB1
1	66120001	66170000	2.15	HCLS1
10	5020001	5070000	2.15	SIMC1
10	5020001	5070000	2.15	KIAA1191
5	74460001	74510000	2.14	LOC524576
5	74460001	74510000	2.14	LOC788334
5	74460001	74510000	2.14	LOC518495
4	86740001	86790000	2.14	CADPS2
22	580001	630000	2.14	VOPP1
18	25420001	25470000	2.14	DOK4
18	25420001	25470000	2.14	POLR2C
17	57100001	57150000	2.14	VSIG10
15	58880001	58930000	2.14	METTL15
14	59340001	59390000	2.14	ZFPM2
13	64020001	64070000	2.14	NCOA6
13	64020001	64070000	2.14	TP53INP2
13	3220001	3270000	2.14	ANKEF1
8	23660001	23710000	2.13	MIR491
8	23660001	23710000	2.13	FOCAD
5	17920001	17970000	2.13	TMTC3
5	17920001	17970000	2.13	CEP290
4	101060001	101110000	2.13	DGKI
2	31460001	31510000	2.13	COBLL1
14	76920001	76970000	2.13	LOC100196897
14	76920001	76970000	2.13	LOC104974137
1	26980001	27030000	2.13	ROBO1
12	33340001	33390000	2.13	ATP8A2
11	44040001	44090000	2.13	EVA1A
6	69580001	69630000	2.12	GSX2
5	69540001	69590000	2.12	NUAK1
3	94420001	94470000	2.12	MIR761
3	94420001	94470000	2.12	NRDC
3	33380001	33430000	2.12	AHCYL1
3	33380001	33430000	2.12	STRIP1
29	17360001	17410000	2.12	LOC100126230
29	17360001	17410000	2.12	TENM4
25	17980001	18030000	2.12	UMOD
25	17980001	18030000	2.12	GP2
24	55740001	55790000	2.12	LOC112444186
23	47600001	47650000	2.12	BMP6
2	103980001	104030000	2.12	MREG
17	42000001	42050000	2.12	GLRB
15	79420001	79470000	2.12	LOC104969845
15	57360001	57410000	2.12	SLC5A12
14	79680001	79730000	2.12	LOC112449583
13	74320001	74370000	2.12	WFDC2
13	74320001	74370000	2.12	LOC616039
13	60760001	60810000	2.12	DEFB127
13	60760001	60810000	2.12	DEFB129
1	143220001	143270000	2.12	U2AF1
4	32340001	32390000	2.11	SLC25A40
3	66500001	66550000	2.11	GIPC2
29	260001	310000	2.11	LOC789688
29	260001	310000	2.11	LOC104970173
28	8740001	8790000	2.11	NID1
17	55280001	55330000	2.11	BRAP
17	55080001	55130000	2.11	PHETA1
17	55080001	55130000	2.11	CUX2
16	67080001	67130000	2.11	HMCN1
6	70520001	70570000	2.1	KDR
6	70520001	70570000	2.1	LOC112447210
6	70320001	70370000	2.1	LOC112447081
5	73160001	73210000	2.1	LOC101905163
3	69960001	70010000	2.1	CRYZ
3	14700001	14750000	2.1	LOC112445859
3	14700001	14750000	2.1	UBQLN4
3	14700001	14750000	2.1	LAMTOR2
3	14700001	14750000	2.1	RAB25
21	51520001	51570000	2.1	LRFN5
2	117660001	117710000	2.1	DNER
1	92620001	92670000	2.1	LOC616200
1	92620001	92670000	2.1	NAALADL2
16	520001	570000	2.1	LOC524282
15	79820001	79870000	2.1	OR5AR1
15	79820001	79870000	2.1	LOC781287
15	79820001	79870000	2.1	LOC782555
15	79820001	79870000	2.1	LOC618091
14	58040001	58090000	2.1	OXR1
12	66240001	66290000	2.1	GPC5
8	8920001	8970000	2.09	MSRA
8	25980001	26030000	2.09	ADAMTSL1
6	60320001	60370000	2.09	LIMCH1
5	40520001	40570000	2.09	LRRK2
5	34500001	34550000	2.09	ARID2
27	28280001	28330000	2.09	LOC104976093
1	66980001	67030000	2.09	PARP14
1	66760001	66810000	2.09	CCDC58
1	66300001	66350000	2.09	EAF2
13	65100001	65150000	2.09	CNBD2
1	32980001	33030000	2.09	CADM2
10	79600001	79650000	2.09	ZFYVE26
9	7400001	7450000	2.08	LOC104969495
9	7400001	7450000	2.08	ADGRB3
8	43460001	43510000	2.08	DMRT2
7	73240001	73290000	2.08	GABRB2
6	100680001	100730000	2.08	ARHGAP24
3	93700001	93750000	2.08	GPX7
23	32160001	32210000	2.08	SCGN
22	49240001	49290000	2.08	DCAF1
21	58160001	58210000	2.08	UNC79
17	43480001	43530000	2.08	GUCY1B1
1	66900001	66950000	2.08	LOC112447308
1	66900001	66950000	2.08	LOC112448371
1	66900001	66950000	2.08	KPNA1
16	40040001	40090000	2.08	SUCO
15	9520001	9570000	2.08	CNTN5
13	62280001	62330000	2.08	BPIFB6
13	62280001	62330000	2.08	BPIFB2
13	62280001	62330000	2.08	LOC112449420
13	62280001	62330000	2.08	SUN5
12	33320001	33370000	2.08	LOC107133463
12	33320001	33370000	2.08	SHISA2
10	10600001	10650000	2.08	PAPD4

## Sheet: Sheet10
Table 10.functionally important genes among the candidate genes from Zaosheng cattle (target population) and Chinese indicine cattle (reference population) comparison
TRNAC-GCA
TRNAG-CCC
TRNAD-GUC
TRNAG-UCC
HYAL1
HYAL2
TRNAT-AGU
TRNAE-UUC
TRNAG-GCC
POFUT1
KIF3B
PLAGL2
TM9SF4
LOC104969199
CCM2L
ARHGAP26
XKR7
HCK
SAMD7
TRNAC-ACA
TMEM110
KIF3C
LOC107131363
EYA3
PTAFR
LOC782338
LOC100138866
LOC112448664
GPR160
LOC112448328
IGF1R
SEC62
PDRG1
RAB42
AGPAT3
TMF1
TAF12
DNAJC8
RNF14
TNFSF4
MERTK
SFMBT1
SESN2
GNPDA1
LOC112448321
LOC508459
TRNAD-AUC
SBF2
ATP5IF1
LOC101904050
LOC112447444
ZNF594
PHC3
LOC112448347
RBP2
ZFP3
ZNF232
PRKCD
MRPL23
GATA6
BICD1
LOC112448327
CLSTN2
LOC112441832
LOC112443550
CAPN11
LOC782913
LOC528502
TCF12
TMEM63B
TRNAA-UGC
LOC112447600
LOC107133075
BCL2L1
COX4I2
LOC112441538
KMT2A
RABEP1
NUP88
RPAIN
C1QBP
LOC101902944
LOC101902793
TNNT3
PRC1
TMEM87B
TTLL9
CYP7A1
ICOSLG
LOC112444897
HADHA
KIRREL3
RAB10
TRNAK-CUU
LOC518134
LOC112447356
POC1A
ALAS1
DLGAP2
RCCD1
LOC112443356
KCNQ1
LOC112447798
LSP1
PRR33
FBXL5
MIR2448
ABHD6
GAREM2
LOC112447730
TRNAU1AP
LOC112444916
H19
SCIMP
MTHFSD
LOC112449628
RPS20
MRPL14
LOC785406
SPNS2
LOC788372
LOC788357
PXK
PDHB
KCTD6
UNC45A
LOC782430
MAN2A2
HDDC3
LHFPL3
MIR133A-2
MIR1-2
MIB1
SUPT3H
CTSB
LOC112443660
GMEB1
MLLT10
SKIDA1
CASC10
ZNF423
RCC1
UBA3
CCR9
FYCO1
TMEM151A
YIF1A
CNIH2
LOC112442267
FOXC2
FMNL2
MGAT5
TNIK
EHBP1
TF
LSMEM2
LOC107132949
IAH1
ADAM17
LOC614985
LOC514057
KIAA1549L
SEMA3B
STEAP2
DLG2
DHRS3
SKIL
OR8J1
LOC615824
LOC508180
OR8K1
LOC507377
RALGAPA2
RAP1GAP2
SLC4A8
LOC101903678
SLC25A35
RANGRF
TCF7L2
PFAS
CTC1
TRNAI-AAU
TRNAS-AGA
LOC112442636
TRNAP-CGG
TRNAW-CCA
AURKB
PSMB4
CFAP69
VPS33B
NGRN
COLGALT2
FES
LOC100140445
LOC112446906
RYK
CPSF3
KIAA1551
PACS1
GJD3
RARA
VMAC
CAPS
RANBP3
PRR23A
LOC783600
TOP2A
RNF126
FGF22
POLRMT
POGZ
LOC782609
LOC100336909
INHBE
GLI1
ARHGAP9
MIR2430
MARS
DDIT3
LOC112446480
JAK2
RAB1B
LOC107131974
KLC2
TMEM132B
EPHA1
ZYX
FAM131B
PIP4K2A
GNAI2
CHD7
HCN2
LOC112449293
LOC782061
FNDC3B
CFAP74
PRKCZ
FAAP20
RPP14
MRPL49
FAU
ZNHIT2
TM7SF2
VPS51
TMEM262
ZFPL1
CDCA5
TMEM135
HADHB
ADGRF3
CUBN
PRKCI
FOXF1
UBXN2B
KIDINS220
MBOAT2
TRAPPC10
SCN8A
NDUFA11
RBM6
LOC112443549
BRI3
CTNNA2
LOC112444336
SLC22A17
EFS
IL25
CMTM5
MYH6
RBM5
VPS13A
FOXP1
TRNAS-CGA
TRNAK-UUU
SCHIP1
MYH10
NDEL1
LOC782841
LOC519317
IFRD2
HYAL3
NAA80
LOC101905788
SIL1
PFKFB2
LYN
SUGCT
RELN
ALS2CL
TMIE
LOC112448802
LGALSL
BAIAP2L1
CPNE4
RBP1
HEATR5A
LOC101908185
LOC112441477
LOC101906281
DNAJC1
LOC101902537
ANO1
RAB30
ZNF623
CCDC166
MAPK15
CC2D2A
LOC101902983
DCPS
INSL6
SEMA3F
GNAT1
SLC38A3
FGL2
CCDC146
PRPF40A
LOC112443599
TRNAY-GUA
ARL6IP6
TTC34
LOC101904409
LOC104974459
MIR2896
SKI
LOC107133240
MORN1
KIF1C
GLRA3
LOC112446863
TCF25
LOC112442275
SPIRE2
ASIP
TP53INP2
NCOA6
LOC112449441
AHCY
ACSS2
GSS
PIGU
MAP1LC3A
NECAB3
ITCH
PXMP4
GGT7
TMEM115
SLC25A40
TUBB3
MC1R
E2F1
C13H20orf144
ZNF341
FANCA
ZNF276
LOC112449328
DPEP1
LOC112442274
CPNE7
DYNLRB1
CDK10
LOC104974758
SPATA33
CHMP1A
CCL19
LOC112447947
VPS9D1
SPATA2L
DOCK3
RBM39
CHMP4B
CCL21
SLAMF1
LOC104969408
LOC508933
LOC112445930
SLAMF6
CACNA2D2
FAM205A
RAD54L2
LOC101902818
LOC520399
CBFA2T2
LOC112445929
CD84
MYH7B
VANGL2
OSBPL9
DCAF1
TUSC2
LRRK2
PHF20
RASSF1
ZMYND10
NPRL2
CYB561D2
STRIP1
LOC112444214
LOC112444215
ELOF1
CNN1
LOC112447346
ECSIT
ZNF653
PAWR
MYO5B
EMC2
ADGRB3
DEF8
TMTC3
CADM2
ACAA2
LOC112444206
MIR761
NRDC
POLR3B
TCP11L2
MAPK10
XKR4
DEFB127
DEFB129
SHISAL2A
CCL27
IL11RA
LOC101905702
UNC79

[truncated: 9 more sheets: Sheet11, Sheet12, Sheet13, Sheet14, Sheet15, Sheet16, Sheet17, Sheet18, Sheet19]
